# Supplementary material for: Next-Generation Sequencing Dataset Downloader and In Silico Sequence Mining: Graphical-User-Interface-Based Tools for Accessible, Multiprobe Target Mining in Next-Generation Sequencing Data
Source: Comput Struct Biotechnol J. 2026 May 14;35(1):0095. doi: 10.34133/csbj.0095 (PMC13172811; doi:10.34133/csbj.0095)
Supplement: Supplementary 1 — Figs. S1 to S3 Tables S1 to S11 [file csbj.0095.f1.zip]

Archive with 5 entries (5 files):
- Fig S1.PNG
- Fig S2.PNG
- Fig S3.PNG
- sm.docx
- Supplementary table.xlsx
