# Supplementary material for: Next-Generation Sequencing Dataset Downloader and In Silico Sequence Mining: Graphical-User-Interface-Based Tools for Accessible, Multiprobe Target Mining in Next-Generation Sequencing Data
Source: Comput Struct Biotechnol J. 2026 May 14;35(1):0095. doi: 10.34133/csbj.0095 (PMC13172811; doi:10.34133/csbj.0095)
Supplement: Supplementary 1 — Figs. S1 to S3 Tables S1 to S11 [file csbj.0095.f1.zip › Supplementary table.xlsx]

## Sheet: Supplementary Table S1
No.	Run Accession	File capacity (MB)	Total reads	Download time on the PC (s)			Download time on the WS (s)
				SSD	HDD	External HDD	SSD	HDD	External HDD
1	SRR22211815	172.34 MB	1064606	121	120	105	150	152	158
2	SRR22211816	216.10 MB	1282080	116	123	137	177	199	185
3	SRR22211817	182.39 MB	1095720	106	110	115	167	157	170
4	SRR22211818	219.55 MB	1301100	136	127	151	182	189	184
5	SRR22211819	384.16 MB	2266931	210	207	224	335	303	311
6	SRR22211820	190.96 MB	1132719	107	117	122	189	164	176
7	SRR22211821	236.95 MB	1454981	126	152	140	198	192	211
8	SRR22211822	70.16 MB	418436	62	54	70	78	70	88
9	SRR22211823	189.69 MB	1154940	117	116	140	171	176	192
10	SRR22211824	183.94 MB	1099196	127	116	142	176	168	195
11	SRR22211825	182.53 MB	1114342	116	128	142	190	163	180
12	SRR22211826	231.24 MB	1426482	158	129	179	202	180	197
13	SRR22211827	1065.26 MB	6342416	615	649	706	905	879	965
14	SRR22211828	204.84 MB	1223062	165	132	156	174	171	181
15	SRR22211829	200.60 MB	1204986	137	118	144	197	167	183
16	SRR22211830	243.88 MB	1446090	153	127	193	214	207	230
17	SRR22211831	209.72 MB	1253758	125	117	145	187	185	215
18	SRR22211832	213.90 MB	1279401	138	126	146	206	197	194
19	SRR22211833	120.81 MB	735609	73	88	99	114	110	116
20	SRR22211834	181.74 MB	1082618	99	138	136	154	187	179
21	SRR22211835	237.87 MB	1429755	151	167	163	224	231	205
22	SRR22211836	203.16 MB	1230097	116	150	141	173	190	198
23	SRR22211837	116.69 MB	699242	75	91	88	112	103	132
24	SRR22211838	122.20 MB	740895	80	94	89	111	110	113
25	SRR22211839	92.92 MB	572417	59	75	70	89	93	92
26	SRR22211840	113.87 MB	717156	75	82	83	113	102	105
27	SRR22211841	180.75 MB	1082726	125	135	117	167	162	206
28	SRR22211842	106.31 MB	627018	75	85	83	106	106	155
29	SRR22211843	112.87 MB	762193	75	84	82	109	100	115
30	SRR22211844	91.81 MB	571868	58	82	69	90	107	93
31	SRR22211845	169.94 MB	1038498	94	123	120	155	141	165
32	SRR22211846	712.10 MB	4306138	366	455	450	642	669	581
33	SRR22211847	353.76 MB	2480358	183	220	217	305	353	327
34	SRR22211848	668.62 MB	4071294	389	456	420	555	529	569
35	SRR22211849	231.67 MB	1403283	135	169	152	203	214	219
36	SRR22211850	150.44 MB	896534	92	109	116	133	135	135
37	SRR22211851	139.73 MB	848281	81	113	104	133	160	128
38	SRR22211852	261.84 MB	1599782	155	167	177	245	224	245
39	SRR22211853	192.30 MB	1219839	102	136	146	198	166	180
40	SRR22211854	217.95 MB	1333502	123	129	157	199	205	195
41	SRR22211855	117.66 MB	807203	71	72	80	105	103	115
42	SRR22211856	123.81 MB	753119	76	94	93	122	118	109
43	SRR22211857	105.78 MB	701320	64	72	71	101	97	93
44	SRR22211858	242.08 MB	1467377	128	166	143	211	201	202
45	SRR22211859	899.59 MB	5417330	470	592	590	726	712	721
46	SRR22211860	175.22 MB	1126309	96	121	130	155	165	151
47	SRR22211861	112.46 MB	673550	69	83	79	112	103	117
48	SRR22211862	223.85 MB	1404534	135	145	148	196	189	201
49	SRR22211863	189.58 MB	1166704	107	131	139	183	166	168
50	SRR22211864	218.58 MB	1391047	126	156	151	204	190	203
51	SRR22211865	245.92 MB	1460861	147	171	177	212	234	231
52	SRR22211866	233.79 MB	1473042	144	178	152	210	212	206
53	SRR22211867	149.49 MB	1026574	93	102	106	131	126	142
54	SRR22211868	132.04 MB	859415	80	98	95	124	113	124
55	SRR22211869	119.51 MB	743438	73	89	86	104	113	126
56	SRR22211870	184.57 MB	1124408	103	136	125	155	153	170
57	SRR22211871	646.60 MB	3865970	363	443	408	508	572	528
58	SRR22211872	122.92 MB	771903	73	102	89	118	105	143
59	SRR22211873	104.57 MB	621858	62	83	74	102	99	99
60	SRR22211874	221.66 MB	1343516	120	154	144	184	193	188
61	SRR22211875	214.35 MB	1297986	124	147	147	185	180	181
62	SRR22211876	286.38 MB	1984962	148	182	183	238	251	245
63	SRR22211877	226.90 MB	1438958	124	153	149	187	195	233
64	SRR22211878	237.98 MB	1476664	140	160	162	219	213	201
65	SRR22211879	233.59 MB	1529240	137	145	141	192	190	210
66	SRR22211880	164.30 MB	1142264	95	89	107	139	154	148
67	SRR22211881	166.92 MB	1065820	112	97	107	139	148	172
68	SRR22211882	114.47 MB	733832	74	72	79	104	103	115
69	SRR22211883	179.96 MB	1127763	124	121	112	154	176	192
70	SRR22211884	70.27 MB	429647	55	53	60	70	74	75
71	SRR22211885	231.49 MB	1402502	130	154	147	208	215	229
72	SRR22211886	206.48 MB	1225119	121	120	127	198	199	185
73	SRR22211887	215.48 MB	1357659	119	132	133	177	187	221
74	SRR22211888	185.22 MB	1148431	105	108	111	163	158	173
75	SRR22211889	282.49 MB	1730455	177	162	171	256	240	246
76	SRR22211890	283.76 MB	2011746	161	176	175	232	247	239
77	SRR22211891	189.03 MB	1210161	119	110	129	177	164	168
78	SRR22211892	149.58 MB	911496	91	88	106	143	138	137
79	SRR22211893	131.49 MB	812901	85	82	82	111	128	120
80	SRR22211894	110.37 MB	702335	67	75	82	95	97	105
81	SRR22211895	158.62 MB	949534	99	104	96	130	150	165
82	SRR22211896	771.47 MB	5953098	482	457	423	609	665	598
83	SRR22211897	292.59 MB	1760071	174	215	186	263	245	257
84	SRR22211898	172.55 MB	1064955	103	102	114	144	144	185
85	SRR22211899	689.62 MB	4164256	352	408	389	540	597	557
86	SRR22211900	206.17 MB	1224669	115	125	132	178	185	185
87	SRR22211901	95.73 MB	588057	64	66	67	89	88	101
88	SRR22211902	118.33 MB	721185	154	74	77	107	112	110
89	SRR22211903	148.44 MB	901614	163	98	95	146	131	131
90	SRR22211904	567.48 MB	3386582	333	324	344	489	472	504
91	SRR22211905	195.95 MB	1157924	114	113	127	173	173	188
92	SRR22211906	195.93 MB	1176664	108	125	121	164	188	179
93	SRR22211907	245.16 MB	1474895	143	137	156	215	224	215
94	SRR22211908	186.10 MB	1119108	112	133	121	181	164	167
95	SRR22211909	285.77 MB	1719586	158	175	174	243	245	274
96	SRR22211910	198.30 MB	1181866	116	125	125	166	176	181
97	SRR22211911	194.82 MB	1164192	141	116	122	165	166	172
98	SRR22211912	129.06 MB	772203	90	82	96	116	118	128
99	SRR22211913	629.76 MB	3767383	399	379	356	568	532	566
100	SRR22211914	157.21 MB	954624	108	97	103	131	134	177
101	SRR22211915	146.24 MB	889803	89	86	95	123	133	140
102	SRR22211916	229.06 MB	1367485	131	129	143	217	230	204
103	SRR22211917	137.78 MB	843546	85	82	96	118	117	140
104	SRR22211918	167.51 MB	1005781	105	113	106	159	153	177
105	SRR22211919	117.82 MB	705864	74	81	73	106	108	108
106	SRR22211920	92.61 MB	571300	59	62	65	88	95	93
107	SRR22211921	229.23 MB	1542912	148	149	132	200	189	195
108	SRR22211922	188.68 MB	1127561	127	131	115	172	166	185
109	SRR22211923	93.71 MB	582314	59	62	66	88	88	91
110	SRR22211924	187.04 MB	1132188	110	113	124	173	156	172
111	SRR22211925	207.77 MB	1235281	123	127	129	224	238	197
112	SRR22211926	192.60 MB	1144654	133	113	118	165	161	171
113	SRR22211927	177.70 MB	1093045	103	112	119	169	156	161
114	SRR22211928	225.87 MB	1439295	130	133	156	203	195	208
115	SRR22211929	208.18 MB	1319555	123	135	130	181	178	183
116	SRR22211930	253.77 MB	1585285	143	158	158	241	213	252
117	SRR22211931	140.35 MB	857650	92	92	93	124	138	126
118	SRR22211932	165.36 MB	1032106	100	221	106	146	143	154
119	SRR22211933	119.88 MB	714229	82	153	89	112	105	108
120	SRR22211934	317.67 MB	1915003	169	241	183	263	266	297
121	SRR22211935	347.64 MB	2143445	193	227	207	312	300	303
122	SRR22211936	392.08 MB	2707209	199	254	220	349	363	321
123	SRR22211937	237.00 MB	1429716	145	158	158	231	213	226
124	SRR22211938	118.08 MB	786107	80	90	82	112	121	108
125	SRR22211939	247.90 MB	1511823	166	170	153	240	218	224
126	SRR22211940	150.56 MB	905403	85	107	102	157	129	142
127	SRR22211941	299.05 MB	1867716	158	229	183	347	252	313
128	SRR22211942	223.90 MB	1494126	121	156	133	208	186	251
129	SRR22211943	183.54 MB	1159806	109	147	118	160	159	174
130	SRR22211944	157.03 MB	1040921	95	121	100	151	139	144
131	SRR22211945	136.36 MB	816610	85	106	84	129	119	140
132	SRR22211946	582.97 MB	3584555	314	321	322	496	491	503
133	SRR22211947	325.93 MB	2131285	172	208	198	279	279	283
134	SRR22211948	292.57 MB	1932572	166	183	185	247	238	273
135	SRR22211949	240.74 MB	1506413	139	178	156	208	206	231
136	SRR22211950	322.92 MB	1936341	171	250	249	276	268	354
137	SRR22211951	108.67 MB	664483	70	81	136	120	108	106
138	SRR22211952	171.77 MB	1108231	105	128	154	155	149	162
139	SRR22211953	258.33 MB	1584071	147	202	155	217	218	242
140	SRR22211954	278.81 MB	1671169	173	189	178	240	289	247
141	SRR22211955	86.97 MB	548769	61	77	62	86	82	95
142	SRR22211956	119.44 MB	809454	73	101	80	106	108	119
143	SRR22211957	124.15 MB	762287	78	89	78	123	114	127
144	SRR22211958	138.55 MB	901346	90	98	106	127	119	125
145	SRR22211959	157.95 MB	994953	95	112	115	140	141	153
146	SRR22211960	166.41 MB	1024776	99	114	127	188	141	161
147	SRR22211961	120.77 MB	753350	77	103	95	115	111	119
148	SRR22211962	184.80 MB	1173372	107	131	146	170	157	173
149	SRR22211963	160.97 MB	1134448	91	124	128	146	141	141
150	SRR22211964	134.70 MB	802100	87	96	106	133	120	123
151	SRR22211965	524.86 MB	3272682	289	360	382	447	434	440
152	SRR22211966	111.96 MB	683500	74	85	86	107	102	111
153	SRR22211967	97.19 MB	572769	70	71	78	91	94	96
154	SRR22211968	129.08 MB	794475	78	94	103	116	120	110
155	SRR22211969	144.78 MB	926739	83	102	115	149	130	148
156	SRR22211970	122.37 MB	769627	72	93	100	109	112	118
157	SRR22211971	140.51 MB	851733	82	96	121	132	123	125
158	SRR22211972	122.92 MB	780689	81	90	109	113	112	115
159	SRR22211973	185.74 MB	1118888	110	131	139	170	157	164
160	SRR22211974	164.62 MB	991222	97	115	126	162	141	138
161	SRR22211975	758.13 MB	4697691	436	478	514	691	612	649
162	SRR22211976	133.11 MB	826371	83	89	108	119	124	130
163	SRR22211977	151.22 MB	942882	98	103	118	141	135	141
164	SRR22211978	132.45 MB	805026	80	107	98	125	126	125
165	SRR22211979	113.67 MB	735715	75	84	85	109	109	108
166	SRR22211980	180.75 MB	1127211	117	123	143	177	158	173
167	SRR22211981	122.37 MB	785515	78	125	107	117	122	121
168	SRR22211982	117.98 MB	727097	74	100	94	109	114	107
169	SRR22211983	145.64 MB	904688	88	114	102	138	136	133
170	SRR22211984	187.28 MB	1159044	117	131	122	171	160	171
171	SRR22211985	170.87 MB	1147878	99	113	111	164	143	158
172	SRR22211986	172.67 MB	1053124	108	101	115	153	148	155
173	SRR22211987	162.97 MB	991755	97	105	121	154	146	142
174	SRR22211988	192.51 MB	1180818	128	112	119	177	168	166
175	SRR22211989	89.05 MB	530730	59	61	61	94	83	80
176	SRR22211990	278.70 MB	1708703	158	156	171	251	246	287
177	SRR22211991	188.50 MB	1148447	113	113	118	168	154	162
178	SRR22211992	216.87 MB	1332087	138	132	148	210	196	195
179	SRR22211993	249.87 MB	1510882	137	148	155	235	208	215
180	SRR22211994	88.99 MB	547250	58	56	70	84	91	101
181	SRR22211995	128.65 MB	772172	79	79	96	131	129	110
182	SRR22211996	88.21 MB	533027	59	60	71	84	88	101
183	SRR22211997	100.32 MB	614946	72	77	71	96	96	93
184	SRR22211998	199.83 MB	1214544	119	123	115	180	180	178
185	SRR22211999	108.96 MB	647344	75	69	71	115	101	111
186	SRR22212000	185.86 MB	1173962	116	107	149	164	164	171
187	SRR22212001	126.15 MB	757612	81	84	117	123	113	117
188	SRR22212002	98.47 MB	594291	66	66	79	93	110	102
189	SRR22212003	185.97 MB	1095873	114	114	120	172	155	174
190	SRR22212004	130.67 MB	774589	83	84	91	120	130	126
191	SRR22212005	137.43 MB	841765	87	89	93	119	129	124
192	SRR22212006	148.14 MB	892697	83	93	93	134	131	144
193	SRR22212007	159.46 MB	969232	102	96	103	148	143	150
194	SRR22212008	165.84 MB	987837	103	105	101	167	146	152
195	SRR22212009	174.65 MB	1066414	107	113	114	162	161	157
196	SRR22212010	155.20 MB	915882	96	95	103	153	139	137
197	SRR22212011	179.49 MB	1084376	100	113	111	151	166	157
198	SRR22212012	131.55 MB	790538	87	80	89	122	112	124
199	SRR22212013	166.95 MB	1017942	102	102	121	150	159	139
200	SRR22212014	171.12 MB	1022091	97	102	106	161	162	159
201	SRR22212015	108.31 MB	645761	71	76	75	102	106	100
202	SRR22212016	298.60 MB	1786855	205	158	170	237	243	268
203	SRR22212017	137.47 MB	824701	98	81	100	125	131	124
204	SRR22212018	197.53 MB	1177694	116	121	129	170	164	194
205	SRR22212019	192.47 MB	1163969	111	109	125	172	170	168
206	SRR22212020	107.53 MB	641469	66	65	76	100	103	105
207	SRR22212021	108.92 MB	667049	69	68	78	98	99	100
208	SRR22212022	94.62 MB	570286	62	60	76	86	87	108
209	SRR22212023	121.38 MB	744436	77	77	78	114	113	116
210	SRR22212024	101.14 MB	601865	69	73	78	95	96	95
211	SRR22212025	210.54 MB	1283812	136	127	154	198	170	205
212	SRR22212026	105.16 MB	622433	67	71	70	101	92	112
213	SRR22212027	361.78 MB	2196015	220	214	212	299	303	296
214	SRR22212028	179.13 MB	1106892	101	106	109	158	158	173
215	SRR22212029	134.52 MB	809930	88	87	86	118	124	121
216	SRR22212030	372.29 MB	2273016	202	201	231	297	325	312
217	SRR22212031	162.11 MB	1076151	105	91	112	143	152	143
218	SRR22212032	216.63 MB	1320369	131	129	143	184	185	213
219	SRR22212033	98.25 MB	582605	64	73	70	93	93	99
220	SRR22212034	156.77 MB	938786	109	96	103	132	133	143
221	SRR22212035	108.49 MB	681393	65	69	72	91	95	97
222	SRR22212036	262.01 MB	1582090	148	203	164	216	226	253
223	SRR22212037	220.26 MB	1424159	130	135	140	197	178	225
224	SRR22212038	125.32 MB	780339	77	91	84	110	116	119
225	SRR22212039	165.92 MB	1051447	104	119	112	150	158	151
226	SRR22212040	158.52 MB	968149	97	119	93	135	145	134
227	SRR22212041	162.06 MB	976529	106	126	104	162	144	141
228	SRR22212042	291.19 MB	1867963	164	219	174	246	243	258
229	SRR22212043	331.48 MB	1989863	187	213	189	271	299	312
230	SRR22212044	1062.65 MB	7506398	590	584	591	836	829	950
231	SRR22212045	204.49 MB	1219282	121	130	136	187	175	175
232	SRR22212046	216.31 MB	1293164	135	129	136	204	198	206
233	SRR22212047	200.22 MB	1221777	115	122	136	184	181	193
234	SRR22212048	156.96 MB	975284	95	95	109	134	138	141
235	SRR22212049	127.51 MB	867543	90	79	83	110	118	120
236	SRR22212050	159.06 MB	957336	95	91	108	157	140	162
237	SRR22212051	87.14 MB	549969	63	65	79	81	89	87
238	SRR22212052	90.16 MB	584122	60	67	69	84	86	93
239	SRR22212053	153.25 MB	1081963	91	93	102	128	122	137
240	SRR22212054	131.42 MB	819032	79	85	91	114	128	131
241	SRR22212055	131.60 MB	948814	77	81	85	121	114	123
242	SRR22212056	175.87 MB	1055153	113	107	133	164	152	149
243	SRR22212057	166.29 MB	984958	101	103	105	151	142	160
244	SRR22212058	43.79 MB	262276	36	33	36	49	55	51
245	SRR22212059	113.41 MB	718226	76	82	80	103	109	104
246	SRR22212060	72.04 MB	467158	47	58	54	71	70	76
247	SRR22212061	123.41 MB	786077	75	98	86	119	110	129
248	SRR22212062	139.71 MB	1043171	86	101	101	123	126	125
249	SRR22212063	106.91 MB	678488	67	84	78	101	105	105
250	SRR22212064	50.90 MB	325186	39	42	42	58	54	55
251	SRR22212065	130.72 MB	781053	79	85	85	114	114	120
252	SRR22212066	119.04 MB	709610	74	74	82	105	105	118
253	SRR22212067	51.01 MB	308617	41	40	44	60	59	60
254	SRR22212068	139.96 MB	874587	85	83	99	118	121	124
255	SRR22212069	104.16 MB	651715	64	77	77	101	105	96
256	SRR22212070	135.13 MB	862051	82	79	90	120	118	130
257	SRR22212071	125.54 MB	804584	84	79	87	118	120	121
258	SRR22212072	135.23 MB	882663	89	83	111	118	115	131
259	SRR22212073	140.39 MB	905910	85	91	96	120	124	136
260	SRR22212074	89.08 MB	565722	62	69	67	87	93	95
261	SRR22212075	115.46 MB	680744	71	77	85	103	126	120
262	SRR22212076	153.33 MB	930342	90	94	106	126	132	147
263	SRR22212077	0.08 MB	649	13	12	13	13	13	13
Minimum download time per file				13	12	13	13	13	13
Maximum download time per file				615	649	706	905	879	965
Average download time (s)				120.183	131.24	133.095	178.498	176.456	183.89
Total download time (s)				8000	8711	8819	11849	11700	12197
Total download time (h:m:s)				02:13:20	02:25:11	02:26:59	03:17:29	03:15:00	03:23:17

## Sheet: Supplementary Table S2
No.	Filename	File capacity (MB)	Total reads	PC runtime (sec)			PC Reads/sec			WS Runtime			WS Reads/sec
				files analyzed in parallel (4 files)	files analyzed in parallel (8 files)	files analyzed in parallel (12 files)	files analyzed in parallel (4 files)	files analyzed in parallel (8 files)	files analyzed in parallel (12 files)	files analyzed in parallel (4 files)	files analyzed in parallel (8 files)	files analyzed in parallel (12 files)	files analyzed in parallel (4 files)	files analyzed in parallel (8 files)	files analyzed in parallel (12 files)
1	SRR22211918	82.36	1005781	362	535	357	2778.4	1879.96	2817.31	147	228	283	6842.05	4411.32	3554
2	SRR22211829	101.66	1204986	171	442	422	7046.7	2726.21	2855.42	132	259	375	9128.68	4652.46	3213.3
3	SRR22211818	108.03	1301100	175	452	569	7434.86	2878.54	2286.64	145	284	407	8973.1	4581.34	3196.81
4	SRR22211885	113.73	1402502	499	489	572	2810.63	2868.1	2451.93	196	307	442	7155.62	4568.41	3173.08
5	SRR22211949	117.67	1506413	277	570	725	5438.31	2642.83	2077.81	203	318	462	7420.75	4737.15	3260.63
6	SRR22211852	128.47	1599782	292	553	843	5478.71	2892.92	1897.72	183	347	481	8741.98	4610.32	3325.95
7	SRR22211990	136.75	1708703	310	647	819	5511.95	2640.96	2086.33	143	350	506	11949	4882.01	3376.88
8	SRR22211890	137.72	2011746	700	552	904	2873.92	3644.47	2225.38	289	432	543	6961.06	4656.82	3704.87
9	SRR22211965	256.6	3272682	518	1059	1302	6317.92	3090.35	2513.58	247	599	726	13249.7	5463.58	4507.83
10	SRR22211848	327.72	4071294	705	1374	1376	5774.89	2963.1	2958.79	480	824	826	8481.86	4940.89	4928.93
11	SRR22211859	441.42	5417330	1419	1604	1521	3817.71	3377.39	3561.69	713	968	945	7597.94	5596.42	5732.62
12	SRR22211827	528.59	6342416	1675	1667	1585	3786.52	3804.69	4001.52	815	1011	986	7782.11	6273.41	6432.47
Average (Reads/sec)							4922.54	2950.79	2644.51				8690.32	4947.84	4033.95
Total Runtime(s)				1924.96	1667.02	1585.54				1018.75	1011.01	986.47

## Sheet: Supplementary Table S3
Coronavirus type	Score	Target of probe sequences
		SARS-CoV-2 (n=43)	SARS-CoV (n=9)	Bovine CoV (n=2)	Alphacoronavirus (n=20)	Universal Coronavirus1 (n=4)	Universal Coronavirus2 (n=12)	Feline Coronavirus (n=3)	Other virus (n=19)	CRFK cell (n=5)	Beta actin (n=2)
Alphacoronavirus1	100	0	0	0	1	4	9	3	0	0	0
	99	0	0	0	1	4	9	3	0	0	0
	95	1	0	0	9	4	10	3	0	0	0
	90	4	0	0	18	4	10	3	3	2	1
Avian coronavirus	100	0	0	0	0	3	2	0	0	0	0
	99	0	0	0	0	3	2	0	0	0	0
	95	1	0	0	2	3	2	0	0	0	0
	90	4	0	0	13	4	7	0	5	0	1
Betacoronavirus1	100	0	0	2	0	3	2	0	0	0	0
	99	0	0	2	0	3	2	0	0	0	0
	95	0	0	2	1	3	2	0	0	0	0
	90	5	1	2	9	3	5	0	4	1	1
Human coronavirus 229E	100	0	0	0	19	3	7	0	0	0	0
	99	0	0	0	19	3	7	0	0	0	0
	95	0	0	0	19	4	8	0	0	0	0
	90	3	0	0	19	4	9	0	1	0	0
Human Coronavirus HKU1	100	0	0	0	0	2	0	0	0	0	0
	99	0	0	0	0	2	0	0	0	0	0
	95	0	0	0	0	2	0	0	0	0	0
	90	2	0	1	9	4	2	0	3	0	0
Human coronavirus NL63	100	0	0	0	19	1	3	0	0	0	0
	99	0	0	0	19	1	3	0	0	0	0
	95	0	0	0	19	3	3	0	0	0	0
	90	0	0	0	19	4	8	0	1	1	0
MERS-CoV	100	0	0	0	0	2	2	0	0	0	0
	99	0	0	0	0	2	2	0	0	0	0
	95	0	0	0	0	4	4	0	0	0	0
	90	2	0	0	5	4	5	0	2	0	0
Porcine epidemic diarrhea virus	100	0	0	0	3	2	6	0	0	0	0
	99	0	0	0	3	2	6	0	0	0	0
	95	1	0	0	6	3	7	0	0	0	0
	90	3	0	0	11	4	10	0	1	0	0
SARS-COV-2	100	41	9	0	0	1	0	0	0	0	0
	99	41	9	0	0	1	0	0	0	0	0
	95	43	9	0	0	3	1	0	0	0	0
	90	43	9	0	7	3	6	0	3	0	1

## Sheet: Supplementary Table S4
Total Selected Sequences	255				817				1014				303				329				327				809				1030				30000
Probe	Alphacoronavirus1				Avian coronavirus				Betacoronavirus1				Human coronavirus 229E				Human Coronavirus HKU1				Human coronavirus NL63				MERS-CoV				Porchine epidemic diarrhea virus				SARS-COV-2
Score	100	99	95	90	100	99	95	90	100	99	95	90	100	99	95	90	100	99	95	90	100	99	95	90	100	99	95	90	100	99	95	90	100	99	95	90
CDC-F	0	0	0	0	0	0	0	0	0	0	0	0	0	0	0	0	0	0	0	0	0	0	0	0	0	0	0	0	0	0	0	0	29815	29815	29886	29887
CDC-P	0	0	0	0	0	0	0	0	0	0	0	0	0	0	0	0	0	0	0	0	0	0	0	0	0	0	0	0	0	0	0	0	29676	29676	29827	29835
CDC-R	0	0	0	0	0	0	0	0	0	0	0	0	0	0	0	0	0	0	0	0	0	0	0	0	0	0	0	0	0	0	0	0	29725	29725	29725	29856
CDC-N-F	0	0	0	0	0	0	0	0	0	0	0	0	0	0	0	0	0	0	0	0	0	0	0	0	0	0	0	0	0	0	0	0	526	526	21725	22506
CDC-N-P	0	0	0	1	0	0	0	4	0	0	0	0	0	0	0	0	0	0	0	0	0	0	0	0	0	0	0	0	0	0	0	0	29736	29736	29900	29904
CDC-N-R	0	0	0	0	0	0	0	0	0	0	0	0	0	0	0	0	0	0	0	0	0	0	0	0	0	0	0	0	0	0	0	0	25112	25112	29873	29894
HKU-ORF1b-F	0	0	0	0	0	0	1	111	0	0	0	0	0	0	0	0	0	0	0	0	0	0	0	0	0	0	0	0	0	0	0	0	29880	29880	29982	29983
HKU-ORF1b-P	0	0	224	243	0	0	0	0	0	0	0	0	0	0	0	3	0	0	0	0	0	0	0	0	0	0	0	0	0	0	0	0	29462	29462	29512	29514
HKU-ORF1b-R	0	0	0	0	0	0	0	0	0	0	0	0	0	0	0	56	0	0	0	0	0	0	0	0	0	0	0	1	0	0	2	7	25708	25708	29499	29517
HKU-N-F	0	0	0	0	0	0	0	0	0	0	0	0	0	0	0	0	0	0	0	0	0	0	0	0	0	0	0	0	0	0	0	0	29847	29847	29956	29956
HKU-N-P	0	0	0	0	0	0	0	0	0	0	0	0	0	0	0	0	0	0	0	2	0	0	0	0	0	0	0	0	0	0	0	0	29789	29789	29896	29938
HKU-N-R	0	0	0	0	0	0	0	0	0	0	0	0	0	0	0	0	0	0	0	0	0	0	0	0	0	0	0	0	0	0	0	0	29468	29468	29468	29885
USA-F-1	0	0	0	0	0	0	0	0	0	0	0	0	0	0	0	0	0	0	0	0	0	0	0	0	0	0	0	0	0	0	0	0	27882	27882	29887	29910
USA-P-1	0	0	0	0	0	0	0	0	0	0	0	0	0	0	0	0	0	0	0	0	0	0	0	0	0	0	0	0	0	0	0	0	22323	22323	29057	29829
USA-R-1	0	0	0	0	0	0	0	0	0	0	0	0	0	0	0	0	0	0	0	0	0	0	0	0	0	0	0	0	0	0	0	0	29754	29754	29913	29914
USA-F-2	0	0	0	5	0	0	0	31	0	0	0	0	0	0	0	0	0	0	0	0	0	0	0	0	0	0	0	0	0	0	0	0	29616	29616	29896	29910
USA-P-2	0	0	0	0	0	0	0	0	0	0	0	0	0	0	0	0	0	0	0	0	0	0	0	0	0	0	0	0	0	0	0	0	29722	29722	29891	29906
USA-R-2	0	0	0	0	0	0	0	0	0	0	0	0	0	0	0	0	0	0	0	0	0	0	0	0	0	0	0	0	0	0	0	0	29652	29652	29652	29842
USA-F-3	0	0	0	0	0	0	0	0	0	0	0	0	0	0	0	0	0	0	0	0	0	0	0	0	0	0	0	0	0	0	0	0	29564	29564	29889	29892
USA-P-3	0	0	0	0	0	0	0	0	0	0	0	0	0	0	0	0	0	0	0	0	0	0	0	0	0	0	0	0	0	0	0	0	29121	29121	29895	29905
USA-R-3	0	0	0	0	0	0	0	0	0	0	0	0	0	0	0	0	0	0	0	0	0	0	0	0	0	0	0	0	0	0	0	1	29690	29690	29913	29925
GRT-F	0	0	0	0	0	0	0	0	0	0	0	6	0	0	0	0	0	0	0	267	0	0	0	0	0	0	0	0	0	0	0	0	7078	7078	29913	29976
GRT-P1	0	0	0	0	0	0	0	0	0	0	0	0	0	0	0	0	0	0	0	0	0	0	0	0	0	0	0	0	0	0	0	0	29905	29905	29973	29973
GRT-P2	0	0	0	0	0	0	0	0	0	0	0	0	0	0	0	0	0	0	0	0	0	0	0	0	0	0	0	0	0	0	0	19	0	0	4	29951
GRT-R	0	0	0	0	0	0	0	0	0	0	0	0	0	0	0	0	0	0	0	0	0	0	0	0	0	0	0	778	0	0	0	0	2	2	29962	29974
GRT-E-F	0	0	0	0	0	0	0	0	0	0	0	0	0	0	0	0	0	0	0	0	0	0	0	0	0	0	0	0	0	0	0	0	23394	23394	28863	29925
GRT-E-P	0	0	0	0	0	0	0	0	0	0	0	0	0	0	0	0	0	0	0	0	0	0	0	0	0	0	0	0	0	0	0	0	29765	29765	29818	29821
GRT-E-R	0	0	0	0	0	0	0	0	0	0	0	0	0	0	0	0	0	0	0	0	0	0	0	0	0	0	0	0	0	0	0	0	29685	29685	29720	29730
GRT-N-F	0	0	0	0	0	0	0	0	0	0	0	0	0	0	0	0	0	0	0	0	0	0	0	0	0	0	0	0	0	0	0	0	29232	29232	29232	29897
GRT-N-P	0	0	0	0	0	0	0	0	0	0	0	0	0	0	0	0	0	0	0	0	0	0	0	0	0	0	0	0	0	0	0	0	29784	29784	29944	29944
GRT-N-R	0	0	0	0	0	0	0	0	0	0	0	0	0	0	0	0	0	0	0	0	0	0	0	0	0	0	0	0	0	0	0	0	29760	29760	29853	29863
Paris-IP2-F	0	0	0	0	0	0	0	0	0	0	0	0	0	0	0	0	0	0	0	0	0	0	0	0	0	0	0	0	0	0	0	0	29920	29920	29920	29949
Paris-IP2-R	0	0	0	0	0	0	0	0	0	0	0	0	0	0	0	0	0	0	0	0	0	0	0	0	0	0	0	0	0	0	0	0	25105	25105	25105	29953
Paris-IP2-P	0	0	0	0	0	0	0	0	0	0	0	1	0	0	0	0	0	0	0	0	0	0	0	0	0	0	0	0	0	0	0	0	29774	29774	29942	29943
Paris-IP4-F	0	0	0	0	0	0	0	0	0	0	0	15	0	0	0	0	0	0	0	0	0	0	0	0	0	0	0	0	0	0	0	0	29854	29854	29854	29973
Paris-IP4-R	0	0	0	0	0	0	0	19	0	0	0	0	0	0	0	0	0	0	0	0	0	0	0	0	0	0	0	0	0	0	0	0	29619	29619	29989	29991
Paris-IP4-P	0	0	0	0	0	0	0	0	0	0	0	0	0	0	0	0	0	0	0	0	0	0	0	0	0	0	0	0	0	0	0	0	29567	29567	29567	29984
Jap-F	0	0	0	5	0	0	0	0	0	0	0	1	0	0	0	0	0	0	0	0	0	0	0	0	0	0	0	0	0	0	0	0	29830	29830	29964	29966
Jap-R	0	0	0	0	0	0	0	0	0	0	0	3	0	0	0	43	0	0	0	0	0	0	0	0	0	0	0	0	0	0	0	0	0	0	29715	29964
Jap-P	0	0	0	0	0	0	0	0	0	0	0	0	0	0	0	0	0	0	0	0	0	0	0	0	0	0	0	0	0	0	0	0	29692	29692	29851	29851
Thailand-F	0	0	0	0	0	0	0	0	0	0	0	0	0	0	0	0	0	0	0	0	0	0	0	0	0	0	0	0	0	0	0	0	28233	28233	29888	29899
Thailand-R	0	0	0	0	0	0	0	0	0	0	0	0	0	0	0	0	0	0	0	0	0	0	0	0	0	0	0	0	0	0	0	0	23225	23225	23225	23376
Thailand-P	0	0	0	0	0	0	0	0	0	0	0	0	0	0	0	0	0	0	0	0	0	0	0	0	0	0	0	0	0	0	0	0	29799	29799	29799	29914
Pan-SARS-ORF1ab-F	0	0	0	0	0	0	0	0	0	0	0	0	0	0	0	0	0	0	0	0	0	0	0	0	0	0	0	0	0	0	0	0	29775	29775	29818	29826
Pan-SARS-ORF1ab-R	0	0	0	0	0	0	0	0	0	0	0	0	0	0	0	0	0	0	0	0	0	0	0	0	0	0	0	0	0	0	0	0	29702	29702	29702	29739
Pan-SARS-ORF1ab-P	0	0	0	0	0	0	0	0	0	0	0	0	0	0	0	0	0	0	0	0	0	0	0	0	0	0	0	0	0	0	0	0	29559	29559	29788	29801
Pan-SARS-E-F	0	0	0	0	0	0	0	0	0	0	0	0	0	0	0	0	0	0	0	0	0	0	0	0	0	0	0	0	0	0	0	0	29796	29796	29796	29849
Pan-SARS-E-R	0	0	0	0	0	0	0	0	0	0	0	5	0	0	0	0	0	0	0	0	0	0	0	0	0	0	0	0	0	0	0	0	29668	29668	29708	29711
Pan-SARS-E-P	0	0	0	0	0	0	0	0	0	0	0	0	0	0	0	0	0	0	0	0	0	0	0	0	0	0	0	0	0	0	0	0	29658	29658	29683	29684
Pan-SARS-N-F	0	0	0	0	0	0	0	0	0	0	0	0	0	0	0	0	0	0	0	0	0	0	0	0	0	0	0	0	0	0	0	0	29223	29223	29223	29897
Pan-SARS-N-R	0	0	0	0	0	0	0	0	0	0	0	0	0	0	0	0	0	0	0	0	0	0	0	0	0	0	0	0	0	0	0	0	29693	29693	29892	29894
Pan-SARS-N-P	0	0	0	0	0	0	0	0	0	0	0	0	0	0	0	0	0	0	0	0	0	0	0	0	0	0	0	0	0	0	0	0	29700	29700	29904	29915
BCoV_Forward	0	0	0	0	0	0	0	0	296	296	853	986	0	0	0	0	0	0	0	0	0	0	0	0	0	0	0	0	0	0	0	0	0	0	0	0
BCoV_Reverse	0	0	0	0	0	0	0	0	979	979	1004	1004	0	0	0	0	0	0	0	153	0	0	0	0	0	0	0	0	0	0	0	0	0	0	0	0
AC01-F	0	0	0	2	0	0	0	4	0	0	0	0	167	167	184	188	0	0	0	0	163	163	176	178	0	0	0	0	0	0	0	0	0	0	0	0
AC01-R	85	85	126	223	0	0	0	0	0	0	0	1	291	291	292	292	0	0	0	0	312	312	313	313	0	0	0	0	0	0	28	1018	0	0	0	0
AC02-F	0	0	0	1	0	0	0	8	0	0	2	6	291	291	292	292	0	0	0	170	315	315	316	316	0	0	0	23	1027	1027	1029	1029	0	0	0	29830
AC02-R	0	0	79	112	0	0	0	3	0	0	0	4	275	275	275	275	0	0	0	1	316	316	316	316	0	0	0	3	0	0	0	0	0	0	0	0
AC03-F	0	0	0	0	0	0	0	76	0	0	0	11	295	295	299	299	0	0	0	0	261	261	304	304	0	0	0	0	0	0	0	0	0	0	0	0
AC03-R	0	0	0	4	0	0	0	0	0	0	0	0	288	288	293	294	0	0	0	6	308	308	310	310	0	0	0	0	0	0	0	1	0	0	0	2
AC04-F	0	0	79	112	0	0	0	3	0	0	0	4	275	275	275	275	0	0	0	1	316	316	316	316	0	0	0	3	0	0	0	0	0	0	0	0
AC04-R	0	0	2	91	0	0	401	770	0	0	0	50	297	297	297	297	0	0	0	286	316	316	316	319	0	0	0	0	0	0	0	821	0	0	0	3
AC05-F	0	0	0	25	0	0	0	0	0	0	0	0	288	288	288	289	0	0	0	0	310	310	310	311	0	0	0	0	0	0	0	0	0	0	0	7
AC05-R	0	0	2	77	0	0	0	14	0	0	0	0	291	291	292	292	0	0	0	0	315	315	317	317	0	0	0	1	0	0	1027	1030	0	0	0	5
AC06-F	0	0	2	91	0	0	401	770	0	0	0	50	297	297	297	297	0	0	0	286	316	316	316	319	0	0	0	0	0	0	0	821	0	0	0	3
AC06-R	0	0	1	1	0	0	0	512	0	0	0	0	299	299	300	300	0	0	0	1	312	312	314	314	0	0	0	0	0	0	0	6	0	0	0	0
AC07-F	0	0	2	77	0	0	0	14	0	0	0	0	291	291	292	292	0	0	0	0	315	315	317	317	0	0	0	1	0	0	1027	1030	0	0	0	5
AC07-R	0	0	0	5	0	0	0	30	0	0	0	0	291	291	295	296	0	0	0	3	300	300	302	303	0	0	0	0	2	2	888	1027	0	0	0	0
AC08-F	0	0	1	1	0	0	0	512	0	0	0	0	299	299	300	300	0	0	0	1	312	312	314	314	0	0	0	0	0	0	0	6	0	0	0	0
AC08-R	0	0	0	1	0	0	0	0	0	0	0	2	288	288	295	296	0	0	0	0	316	316	320	320	0	0	0	0	0	0	0	0	0	0	0	0
AC09-F	0	0	0	52	0	0	0	1	0	0	0	0	289	289	294	295	0	0	0	0	307	307	310	310	0	0	0	0	1	1	1017	1030	0	0	0	0
AC09-R	0	0	0	0	0	0	0	0	0	0	0	0	293	293	295	295	0	0	0	0	317	317	319	319	0	0	0	0	0	0	0	0	0	0	0	0
AC10-F	0	0	0	1	0	0	0	0	0	0	0	2	288	288	295	296	0	0	0	0	316	316	320	320	0	0	0	0	0	0	0	0	0	0	0	0
AC10-R	0	0	0	0	0	0	0	0	0	0	0	0	0	0	0	0	0	0	0	0	0	0	0	0	0	0	0	0	0	0	0	0	0	0	0	0
Chu-RdRp-N1-F	18	18	141	253	447	447	800	817	959	959	1007	1007	3	3	295	296	271	271	271	275	6	6	317	317	807	807	808	808	1	1	1027	1030	29929	29929	29930	29931
Chu‐RdRp‐N1‐R	196	196	251	255	796	796	813	814	953	953	1007	1007	292	292	292	301	137	137	255	290	0	0	318	321	798	798	807	807	1	1	1030	1030	0	0	29943	30000
Chu‐RdRp‐N2‐F	1	1	120	145	257	257	445	667	2	2	942	1006	3	3	100	295	0	0	0	271	0	0	0	6	0	0	2	807	0	0	0	13	0	0	3	29917
Chu‐RdRp‐N2‐R	5	5	126	226	0	0	0	2	0	0	0	0	0	0	265	290	0	0	0	1	0	0	9	319	0	0	6	13	0	0	1023	1030	0	0	0	0
Bat-Cov-RdRp-1-F	185	185	185	226	354	354	354	407	0	0	0	292	290	290	290	295	0	0	0	0	316	316	316	317	2	2	2	4	0	0	0	8	0	0	0	21
Bat-Cov-RdRp-1-R	0	0	28	167	0	0	0	2	0	0	0	0	1	1	218	293	0	0	0	0	0	0	0	15	0	0	0	2	0	0	5	941	0	0	0	4
Bat-Cov-RdRp-2-F	1	1	120	145	257	257	445	667	2	2	942	1006	3	3	100	295	0	0	0	271	0	0	0	6	0	0	2	807	0	0	0	13	0	0	3	29917
Bat-Cov-RdRp-2-R	5	5	126	220	0	0	0	2	0	0	0	0	0	0	265	290	0	0	0	0	0	0	0	9	0	0	5	12	0	0	0	1023	0	0	0	0
Bat-Cov-Heli-F	77	77	77	245	0	0	0	0	0	0	0	0	243	243	243	291	0	0	0	0	315	315	315	317	0	0	0	0	32	32	32	1021	0	0	0	0
Bat-Cov-Heli-R	39	39	39	119	0	0	0	620	1	1	1	985	80	80	80	299	0	0	0	0	317	317	317	317	3	3	3	805	25	25	25	1019	0	0	0	16
Bat-Cov-S-1-F	33	33	33	121	0	0	0	1	0	0	0	0	295	295	295	296	0	0	0	0	0	0	0	314	0	0	0	0	1021	1021	1021	1030	0	0	0	0
Bat-Cov-S-1-R	15	15	15	180	0	0	0	14	0	0	0	2	0	0	0	6	0	0	0	1	0	0	0	320	0	0	0	0	1001	1001	1001	1028	0	0	0	20
Bat-Cov-S-2-F	189	189	189	223	0	0	0	0	0	0	0	2	0	0	0	0	0	0	0	0	0	0	0	0	0	0	0	0	1009	1009	1009	1029	0	0	0	0
Bat-Cov-S-2-R	184	184	184	246	0	0	0	0	0	0	0	0	1	1	1	2	0	0	0	0	0	0	0	0	0	0	0	0	983	983	983	1025	0	0	0	1
Bat-Cov-S-3-F	0	0	0	0	0	0	0	0	0	0	0	0	0	0	0	0	0	0	0	0	0	0	0	0	0	0	0	0	0	0	0	0	0	0	0	0
Bat-Cov-S-3-R	0	0	0	0	0	0	0	0	0	0	0	0	0	0	0	0	0	0	0	0	0	0	0	0	0	0	0	0	0	0	0	0	0	0	0	0
FcovP	156	156	205	208	0	0	0	0	0	0	0	0	0	0	0	204	0	0	0	0	0	0	0	0	0	0	0	0	0	0	0	0	0	0	0	0
FcovF	222	222	227	228	0	0	0	0	0	0	0	0	0	0	0	0	0	0	0	0	0	0	0	0	0	0	0	0	0	0	0	0	0	0	0	0
FcovR	156	156	185	188	0	0	0	0	0	0	0	0	0	0	0	0	0	0	0	0	0	0	0	0	0	0	0	0	0	0	0	0	0	0	0	0
FPVp	0	0	0	0	0	0	0	0	0	0	0	0	0	0	0	0	0	0	0	0	0	0	0	0	0	0	0	0	0	0	0	0	0	0	0	0
FPVf	0	0	0	0	0	0	0	0	0	0	0	0	0	0	0	0	0	0	0	0	0	0	0	0	0	0	0	0	0	0	0	0	0	0	0	0
FPVr	0	0	0	0	0	0	0	0	0	0	0	0	0	0	0	0	0	0	0	0	0	0	0	0	0	0	0	0	0	0	0	0	0	0	0	0
HNL-2111F	0	0	0	8	0	0	0	7	0	0	0	1	0	0	0	0	0	0	0	0	0	0	0	0	0	0	0	0	0	0	0	0	0	0	0	0
HANL-R1	0	0	0	1	0	0	0	424	0	0	0	32	0	0	0	1	0	0	0	24	0	0	0	0	0	0	0	4	0	0	0	0	0	0	0	15
HAN-L-R2	0	0	0	0	0	0	0	123	0	0	0	1	0	0	0	0	0	0	0	0	0	0	0	2	0	0	0	0	0	0	0	0	0	0	0	0
HHSIF	0	0	0	0	0	0	0	0	0	0	0	0	0	0	0	0	0	0	0	0	0	0	0	0	0	0	0	0	0	0	0	0	0	0	0	0
HHSIQ	0	0	0	0	0	0	0	0	0	0	0	0	0	0	0	0	0	0	0	0	0	0	0	0	0	0	0	0	0	0	0	0	0	0	0	0
PAR-F1	0	0	0	0	0	0	0	30	0	0	0	0	0	0	0	0	0	0	0	0	0	0	0	0	0	0	0	0	0	0	0	0	0	0	0	0
PAR-F2	0	0	0	0	0	0	0	0	0	0	0	0	0	0	0	0	0	0	0	0	0	0	0	0	0	0	0	0	0	0	0	0	0	0	0	0
PAR-R	0	0	0	0	0	0	0	0	0	0	0	0	0	0	0	0	0	0	0	0	0	0	0	0	0	0	0	0	0	0	0	0	0	0	0	0
BconPVF	0	0	0	0	0	0	0	0	0	0	0	0	0	0	0	0	0	0	0	92	0	0	0	0	0	0	0	2	0	0	0	0	0	0	0	29873
BconPVR	0	0	0	0	0	0	0	0	0	0	0	0	0	0	0	0	0	0	0	0	0	0	0	0	0	0	0	0	0	0	0	0	0	0	0	0
M30F2/08	0	0	0	0	0	0	0	0	0	0	0	0	0	0	0	0	0	0	0	0	0	0	0	0	0	0	0	0	0	0	0	0	0	0	0	0
M264R3/08	0	0	0	0	0	0	0	0	0	0	0	0	0	0	0	0	0	0	0	0	0	0	0	0	0	0	0	0	0	0	0	0	0	0	0	0
H5-918F	0	0	0	68	0	0	0	5	0	0	0	1	0	0	0	0	0	0	0	1	0	0	0	0	0	0	0	0	0	0	0	45	0	0	0	1
H5-671-647R	0	0	0	0	0	0	0	0	0	0	0	0	0	0	0	0	0	0	0	0	0	0	0	0	0	0	0	0	0	0	0	0	0	0	0	0
H1-HARend	0	0	0	0	0	0	0	0	0	0	0	0	0	0	0	0	0	0	0	0	0	0	0	0	0	0	0	0	0	0	0	0	0	0	0	0
H1-HAFA	0	0	0	0	0	0	0	0	0	0	0	0	0	0	0	0	0	0	0	0	0	0	0	0	0	0	0	0	0	0	0	0	0	0	0	0
OR237969.1 CRFK_cell_DDX20_1	0	0	0	0	0	0	0	0	0	0	0	0	0	0	0	0	0	0	0	0	0	0	0	0	0	0	0	0	0	0	0	0	0	0	0	0
OR237969.1 CRFK_cell_DDX20_2	0	0	0	0	0	0	0	0	0	0	0	0	0	0	0	0	0	0	0	0	0	0	0	0	0	0	0	0	0	0	0	0	0	0	0	0
OR237969.1 CRFK_cell_DDX20_3	0	0	0	6	0	0	0	0	0	0	0	4	0	0	0	0	0	0	0	0	0	0	0	1	0	0	0	0	0	0	0	0	0	0	0	0
OR237969.1 CRFK_cell_DDX20_4	0	0	0	126	0	0	0	0	0	0	0	0	0	0	0	0	0	0	0	0	0	0	0	0	0	0	0	0	0	0	0	0	0	0	0	0
OR237969.1 CRFK_cell_DDX20_5	0	0	0	0	0	0	0	0	0	0	0	0	0	0	0	0	0	0	0	0	0	0	0	0	0	0	0	0	0	0	0	0	0	0	0	0
Beta_actin-F	0	0	0	2	0	0	0	2	0	0	0	0	0	0	0	0	0	0	0	0	0	0	0	0	0	0	0	0	0	0	0	0	0	0	0	2
Beta_actin-R	0	0	0	0	0	0	0	0	0	0	0	0	0	0	0	0	0	0	0	0	0	0	0	0	0	0	0	0	0	0	0	0	0	0	0	0

## Sheet: Supplementary Table S5
NGS file name	CCS-1													CCS-FCoV1													CCS-FCoV-3-1													FCoV-CCS-3-1
Percentage of reads to extract from the total reads	100	50			25			10			1			100	50			25			10			1			100	50			25			10			1			100	50			25			10
CDC-F	0	0	0	0	0	0	0	0	0	0	0	0	0	0	0	0	0	0	0	0	0	0	0	0	0	0	0	0	0	0	0	0	0	0	0	0	0	0	0	0	0	0	0	0	0	0	0	0	0
CDC-P	0	0	0	0	0	0	0	0	0	0	0	0	0	0	0	0	0	0	0	0	0	0	0	0	0	0	0	0	0	0	0	0	0	0	0	0	0	0	0	0	0	0	0	0	0	0	0	0	0
CDC-R	0	0	0	0	0	0	0	0	0	0	0	0	0	0	0	0	0	0	0	0	0	0	0	0	0	0	0	0	0	0	0	0	0	0	0	0	0	0	0	0	0	0	0	0	0	0	0	0	0
CDC-N-F	0	0	0	0	0	0	0	0	0	0	0	0	0	0	0	0	0	0	0	0	0	0	0	0	0	0	0	0	0	0	0	0	0	0	0	0	0	0	0	0	0	0	0	0	0	0	0	0	0
CDC-N-P	0	0	0	0	0	0	0	0	0	0	0	0	0	0	0	0	0	0	0	0	0	0	0	0	0	0	0	0	0	0	0	0	0	0	0	0	0	0	0	0	0	0	0	0	0	0	0	0	0
CDC-N-R	0	0	0	0	0	0	0	0	0	0	0	0	0	0	0	0	0	0	0	0	0	0	0	0	0	0	0	0	0	0	0	0	0	0	0	0	0	0	0	0	0	0	0	0	0	0	0	0	0
HKU-ORF1b-F	0	0	0	0	0	0	0	0	0	0	0	0	0	0	0	0	0	0	0	0	0	0	0	0	0	0	0	0	0	0	0	0	0	0	0	0	0	0	0	0	0	0	0	0	0	0	0	0	0
HKU-ORF1b-P	0	0	0	0	0	0	0	0	0	0	0	0	0	1	0	1	1	0	0	0	0	0	0	0	0	0	2	2	1	2	0	1	1	1	0	0	0	0	1	22	9	11	10	6	3	5	3	0	1
HKU-ORF1b-R	0	0	0	0	0	0	0	0	0	0	0	0	0	0	0	0	0	0	0	0	0	0	0	0	0	0	0	0	0	0	0	0	0	0	0	0	0	0	0	0	0	0	0	0	0	0	0	0	0
HKU-N-F	0	0	0	0	0	0	0	0	0	0	0	0	0	0	0	0	0	0	0	0	0	0	0	0	0	0	0	0	0	0	0	0	0	0	0	0	0	0	0	0	0	0	0	0	0	0	0	0	0
HKU-N-P	0	0	0	0	0	0	0	0	0	0	0	0	0	0	0	0	0	0	0	0	0	0	0	0	0	0	0	0	0	0	0	0	0	0	0	0	0	0	0	0	0	0	0	0	0	0	0	0	0
HKU-N-R	0	0	0	0	0	0	0	0	0	0	0	0	0	0	0	0	0	0	0	0	0	0	0	0	0	0	0	0	0	0	0	0	0	0	0	0	0	0	0	0	0	0	0	0	0	0	0	0	0
USA-F-1	0	0	0	0	0	0	0	0	0	0	0	0	0	0	0	0	0	0	0	0	0	0	0	0	0	0	0	0	0	0	0	0	0	0	0	0	0	0	0	0	0	0	0	0	0	0	0	0	0
USA-P-1	0	0	0	0	0	0	0	0	0	0	0	0	0	0	0	0	0	0	0	0	0	0	0	0	0	0	0	0	0	0	0	0	0	0	0	0	0	0	0	0	0	0	0	0	0	0	0	0	0
USA-R-1	0	0	0	0	0	0	0	0	0	0	0	0	0	0	0	0	0	0	0	0	0	0	0	0	0	0	0	0	0	0	0	0	0	0	0	0	0	0	0	0	0	0	0	0	0	0	0	0	0
USA-F-2	0	0	0	0	0	0	0	0	0	0	0	0	0	0	0	0	0	0	0	0	0	0	0	0	0	0	0	0	0	0	0	0	0	0	0	0	0	0	0	0	0	0	0	0	0	0	0	0	0
USA-P-2	0	0	0	0	0	0	0	0	0	0	0	0	0	0	0	0	0	0	0	0	0	0	0	0	0	0	0	0	0	0	0	0	0	0	0	0	0	0	0	0	0	0	0	0	0	0	0	0	0
USA-R-2	0	0	0	0	0	0	0	0	0	0	0	0	0	0	0	0	0	0	0	0	0	0	0	0	0	0	0	0	0	0	0	0	0	0	0	0	0	0	0	0	0	0	0	0	0	0	0	0	0
USA-F-3	0	0	0	0	0	0	0	0	0	0	0	0	0	0	0	0	0	0	0	0	0	0	0	0	0	0	0	0	0	0	0	0	0	0	0	0	0	0	0	0	0	0	0	0	0	0	0	0	0
USA-P-3	0	0	0	0	0	0	0	0	0	0	0	0	0	0	0	0	0	0	0	0	0	0	0	0	0	0	0	0	0	0	0	0	0	0	0	0	0	0	0	0	0	0	0	0	0	0	0	0	0
USA-R-3	0	0	0	0	0	0	0	0	0	0	0	0	0	0	0	0	0	0	0	0	0	0	0	0	0	0	0	0	0	0	0	0	0	0	0	0	0	0	0	0	0	0	0	0	0	0	0	0	0
GRT-F	0	0	0	0	0	0	0	0	0	0	0	0	0	0	0	0	0	0	0	0	0	0	0	0	0	0	0	0	0	0	0	0	0	0	0	0	0	0	0	0	0	0	0	0	0	0	0	0	0
GRT-P1	0	0	0	0	0	0	0	0	0	0	0	0	0	0	0	0	0	0	0	0	0	0	0	0	0	0	0	0	0	0	0	0	0	0	0	0	0	0	0	0	0	0	0	0	0	0	0	0	0
GRT-P2	0	0	0	0	0	0	0	0	0	0	0	0	0	0	0	0	0	0	0	0	0	0	0	0	0	0	0	0	0	0	0	0	0	0	0	0	0	0	0	0	0	0	0	0	0	0	0	0	0
GRT-R	0	0	0	0	0	0	0	0	0	0	0	0	0	0	0	0	0	0	0	0	0	0	0	0	0	0	0	0	0	0	0	0	0	0	0	0	0	0	0	0	0	0	0	0	0	0	0	0	0
GRT-E-F	0	0	0	0	0	0	0	0	0	0	0	0	0	0	0	0	0	0	0	0	0	0	0	0	0	0	0	0	0	0	0	0	0	0	0	0	0	0	0	0	0	0	0	0	0	0	0	0	0
GRT-E-P	0	0	0	0	0	0	0	0	0	0	0	0	0	0	0	0	0	0	0	0	0	0	0	0	0	0	0	0	0	0	0	0	0	0	0	0	0	0	0	0	0	0	0	0	0	0	0	0	0
GRT-E-R	0	0	0	0	0	0	0	0	0	0	0	0	0	0	0	0	0	0	0	0	0	0	0	0	0	0	0	0	0	0	0	0	0	0	0	0	0	0	0	0	0	0	0	0	0	0	0	0	0
GRT-N-F	0	0	0	0	0	0	0	0	0	0	0	0	0	0	0	0	0	0	0	0	0	0	0	0	0	0	0	0	0	0	0	0	0	0	0	0	0	0	0	0	0	0	0	0	0	0	0	0	0
GRT-N-P	0	0	0	0	0	0	0	0	0	0	0	0	0	0	0	0	0	0	0	0	0	0	0	0	0	0	0	0	0	0	0	0	0	0	0	0	0	0	0	0	0	0	0	0	0	0	0	0	0
GRT-N-R	0	0	0	0	0	0	0	0	0	0	0	0	0	0	0	0	0	0	0	0	0	0	0	0	0	0	0	0	0	0	0	0	0	0	0	0	0	0	0	0	0	0	0	0	0	0	0	0	0
Paris-IP2-F	0	0	0	0	0	0	0	0	0	0	0	0	0	0	0	0	0	0	0	0	0	0	0	0	0	0	0	0	0	0	0	0	0	0	0	0	0	0	0	0	0	0	0	0	0	0	0	0	0
Paris-IP2-R	0	0	0	0	0	0	0	0	0	0	0	0	0	0	0	0	0	0	0	0	0	0	0	0	0	0	0	0	0	0	0	0	0	0	0	0	0	0	0	0	0	0	0	0	0	0	0	0	0
Paris-IP2-P	0	0	0	0	0	0	0	0	0	0	0	0	0	0	0	0	0	0	0	0	0	0	0	0	0	0	0	0	0	0	0	0	0	0	0	0	0	0	0	0	0	0	0	0	0	0	0	0	0
Paris-IP4-F	0	0	0	0	0	0	0	0	0	0	0	0	0	0	0	0	0	0	0	0	0	0	0	0	0	0	0	0	0	0	0	0	0	0	0	0	0	0	0	0	0	0	0	0	0	0	0	0	0
Paris-IP4-R	0	0	0	0	0	0	0	0	0	0	0	0	0	0	0	0	0	0	0	0	0	0	0	0	0	0	0	0	0	0	0	0	0	0	0	0	0	0	0	0	0	0	0	0	0	0	0	0	0
Paris-IP4-P	0	0	0	0	0	0	0	0	0	0	0	0	0	0	0	0	0	0	0	0	0	0	0	0	0	0	0	0	0	0	0	0	0	0	0	0	0	0	0	0	0	0	0	0	0	0	0	0	0
Jap-F	0	0	0	0	0	0	0	0	0	0	0	0	0	0	0	0	0	0	0	0	0	0	0	0	0	0	0	0	0	0	0	0	0	0	0	0	0	0	0	0	0	0	0	0	0	0	0	0	0
Jap-R	0	0	0	0	0	0	0	0	0	0	0	0	0	0	0	0	0	0	0	0	0	0	0	0	0	0	0	0	0	0	0	0	0	0	0	0	0	0	0	0	0	0	0	0	0	0	0	0	0
Jap-P	0	0	0	0	0	0	0	0	0	0	0	0	0	0	0	0	0	0	0	0	0	0	0	0	0	0	0	0	0	0	0	0	0	0	0	0	0	0	0	0	0	0	0	0	0	0	0	0	0
Thailand-F	0	0	0	0	0	0	0	0	0	0	0	0	0	0	0	0	0	0	0	0	0	0	0	0	0	0	0	0	0	0	0	0	0	0	0	0	0	0	0	0	0	0	0	0	0	0	0	0	0
Thailand-R	0	0	0	0	0	0	0	0	0	0	0	0	0	0	0	0	0	0	0	0	0	0	0	0	0	0	0	0	0	0	0	0	0	0	0	0	0	0	0	0	0	0	0	0	0	0	0	0	0
Thailand-P	0	0	0	0	0	0	0	0	0	0	0	0	0	0	0	0	0	0	0	0	0	0	0	0	0	0	0	0	0	0	0	0	0	0	0	0	0	0	0	0	0	0	0	0	0	0	0	0	0
Pan-SARS-ORF1ab-F	0	0	0	0	0	0	0	0	0	0	0	0	0	0	0	0	0	0	0	0	0	0	0	0	0	0	0	0	0	0	0	0	0	0	0	0	0	0	0	0	0	0	0	0	0	0	0	0	0
Pan-SARS-ORF1ab-R	0	0	0	0	0	0	0	0	0	0	0	0	0	0	0	0	0	0	0	0	0	0	0	0	0	0	0	0	0	0	0	0	0	0	0	0	0	0	0	0	0	0	0	0	0	0	0	0	0
Pan-SARS-ORF1ab-P	0	0	0	0	0	0	0	0	0	0	0	0	0	0	0	0	0	0	0	0	0	0	0	0	0	0	0	0	0	0	0	0	0	0	0	0	0	0	0	0	0	0	0	0	0	0	0	0	0
Pan-SARS-E-F	0	0	0	0	0	0	0	0	0	0	0	0	0	0	0	0	0	0	0	0	0	0	0	0	0	0	0	0	0	0	0	0	0	0	0	0	0	0	0	0	0	0	0	0	0	0	0	0	0
Pan-SARS-E-R	0	0	0	0	0	0	0	0	0	0	0	0	0	0	0	0	0	0	0	0	0	0	0	0	0	0	0	0	0	0	0	0	0	0	0	0	0	0	0	0	0	0	0	0	0	0	0	0	0
Pan-SARS-E-P	0	0	0	0	0	0	0	0	0	0	0	0	0	0	0	0	0	0	0	0	0	0	0	0	0	0	0	0	0	0	0	0	0	0	0	0	0	0	0	0	0	0	0	0	0	0	0	0	0
Pan-SARS-N-F	0	0	0	0	0	0	0	0	0	0	0	0	0	0	0	0	0	0	0	0	0	0	0	0	0	0	0	0	0	0	0	0	0	0	0	0	0	0	0	0	0	0	0	0	0	0	0	0	0
Pan-SARS-N-R	0	0	0	0	0	0	0	0	0	0	0	0	0	0	0	0	0	0	0	0	0	0	0	0	0	0	0	0	0	0	0	0	0	0	0	0	0	0	0	0	0	0	0	0	0	0	0	0	0
Pan-SARS-N-P	0	0	0	0	0	0	0	0	0	0	0	0	0	0	0	0	0	0	0	0	0	0	0	0	0	0	0	0	0	0	0	0	0	0	0	0	0	0	0	0	0	0	0	0	0	0	0	0	0
BCoV_Forward	0	0	0	0	0	0	0	0	0	0	0	0	0	0	0	0	0	0	0	0	0	0	0	0	0	0	0	0	0	0	0	0	0	0	0	0	0	0	0	0	0	0	0	0	0	0	0	0	0
BCoV_Reverse	0	0	0	0	0	0	0	0	0	0	0	0	0	0	0	0	0	0	0	0	0	0	0	0	0	0	0	0	0	0	0	0	0	0	0	0	0	0	0	0	0	0	0	0	0	0	0	0	0
AC01-F	0	0	0	0	0	0	0	0	0	0	0	0	0	0	0	0	0	0	0	0	0	0	0	0	0	0	0	0	0	0	0	0	0	0	0	0	0	0	0	0	0	0	0	0	0	0	0	0	0
AC01-R	0	0	0	0	0	0	0	0	0	0	0	0	0	57349	28701	28527	28678	14439	14344	14318	5770	5660	5722	577	515	531	75163	37335	37705	37639	18681	18776	18665	7514	7555	7670	740	746	711	100527	50421	50351	50393	24915	24986	24935	10045	10059	10022
AC02-F	2	0	0	1	1	1	1	0	0	0	0	0	0	0	0	0	0	0	0	0	0	0	0	0	0	0	0	0	0	0	0	0	0	0	0	0	0	0	0	0	0	0	0	0	0	0	0	0	0
AC02-R	0	0	0	0	0	0	0	0	0	0	0	0	0	0	0	0	0	0	0	0	0	0	0	0	0	0	0	0	0	0	0	0	0	0	0	0	0	0	0	0	0	0	0	0	0	0	0	0	0
AC03-F	0	0	0	0	0	0	0	0	0	0	0	0	0	0	0	0	0	0	0	0	0	0	0	0	0	0	0	0	0	0	0	0	0	0	0	0	0	0	0	0	0	0	0	0	0	0	0	0	0
AC03-R	0	0	0	0	0	0	0	0	0	0	0	0	0	0	0	0	0	0	0	0	0	0	0	0	0	0	0	0	0	0	0	0	0	0	0	0	0	0	0	0	0	0	0	0	0	0	0	0	0
AC04-F	0	0	0	0	0	0	0	0	0	0	0	0	0	0	0	0	0	0	0	0	0	0	0	0	0	0	0	0	0	0	0	0	0	0	0	0	0	0	0	0	0	0	0	0	0	0	0	0	0
AC04-R	0	0	0	0	0	0	0	0	0	0	0	0	0	0	0	0	0	0	0	0	0	0	0	0	0	0	0	0	0	0	0	0	0	0	0	0	0	0	0	0	0	0	0	0	0	0	0	0	0
AC05-F	0	0	0	0	0	0	0	0	0	0	0	0	0	0	0	0	0	0	0	0	0	0	0	0	0	0	0	0	0	0	0	0	0	0	0	0	0	0	0	0	0	0	0	0	0	0	0	0	0
AC05-R	0	0	0	0	0	0	0	0	0	0	0	0	0	0	0	0	0	0	0	0	0	0	0	0	0	0	0	0	0	0	0	0	0	0	0	0	0	0	0	0	0	0	0	0	0	0	0	0	0
AC06-F	0	0	0	0	0	0	0	0	0	0	0	0	0	0	0	0	0	0	0	0	0	0	0	0	0	0	0	0	0	0	0	0	0	0	0	0	0	0	0	0	0	0	0	0	0	0	0	0	0
AC06-R	0	0	0	0	0	0	0	0	0	0	0	0	0	0	0	0	0	0	0	0	0	0	0	0	0	0	0	0	0	0	0	0	0	0	0	0	0	0	0	0	0	0	0	0	0	0	0	0	0
AC07-F	0	0	0	0	0	0	0	0	0	0	0	0	0	0	0	0	0	0	0	0	0	0	0	0	0	0	0	0	0	0	0	0	0	0	0	0	0	0	0	0	0	0	0	0	0	0	0	0	0
AC07-R	0	0	0	0	0	0	0	0	0	0	0	0	0	0	0	0	0	0	0	0	0	0	0	0	0	0	0	0	0	0	0	0	0	0	0	0	0	0	0	0	0	0	0	0	0	0	0	0	0
AC08-F	0	0	0	0	0	0	0	0	0	0	0	0	0	0	0	0	0	0	0	0	0	0	0	0	0	0	0	0	0	0	0	0	0	0	0	0	0	0	0	0	0	0	0	0	0	0	0	0	0
AC08-R	0	0	0	0	0	0	0	0	0	0	0	0	0	0	0	0	0	0	0	0	0	0	0	0	0	0	0	0	0	0	0	0	0	0	0	0	0	0	0	0	0	0	0	0	0	0	0	0	0
AC09-F	0	0	0	0	0	0	0	0	0	0	0	0	0	0	0	0	0	0	0	0	0	0	0	0	0	0	0	0	0	0	0	0	0	0	0	0	0	0	0	0	0	0	0	0	0	0	0	0	0
AC09-R	0	0	0	0	0	0	0	0	0	0	0	0	0	0	0	0	0	0	0	0	0	0	0	0	0	0	0	0	0	0	0	0	0	0	0	0	0	0	0	0	0	0	0	0	0	0	0	0	0
AC10-F	0	0	0	0	0	0	0	0	0	0	0	0	0	0	0	0	0	0	0	0	0	0	0	0	0	0	0	0	0	0	0	0	0	0	0	0	0	0	0	0	0	0	0	0	0	0	0	0	0
AC10-R	0	0	0	0	0	0	0	0	0	0	0	0	0	0	0	0	0	0	0	0	0	0	0	0	0	0	0	0	0	0	0	0	0	0	0	0	0	0	0	0	0	0	0	0	0	0	0	0	0
Chu-RdRp-N1-F	0	0	0	0	0	0	0	0	0	0	0	0	0	7	4	3	5	3	0	3	0	0	0	0	0	0	22	10	9	11	4	6	6	3	1	2	1	1	0	10	5	4	5	1	2	2	1	1	0
Chu‐RdRp‐N1‐R	0	0	0	0	0	0	0	0	0	0	0	0	0	88317	44267	44214	44090	22433	22168	22124	8976	8832	8867	941	861	891	140227	70089	70025	70389	34835	35049	35069	14052	14052	14190	1386	1426	1376	168373	84272	84209	84139	42201	42328	41962	16614	16702	16652
Chu‐RdRp‐N2‐F	0	0	0	0	0	0	0	0	0	0	0	0	0	3	1	1	2	1	0	0	0	0	0	0	0	0	4	2	1	3	0	2	1	1	0	0	0	0	0	0	0	0	0	0	0	0	0	0	0
Chu‐RdRp‐N2‐R	0	0	0	0	0	0	0	0	0	0	0	0	0	3	1	1	2	0	1	0	0	1	0	0	0	0	5	1	1	2	3	2	3	1	0	1	0	0	0	4	3	3	1	1	0	1	1	0	0
Bat-Cov-RdRp-1-F	0	0	0	0	0	0	0	0	0	0	0	0	0	6	3	3	3	0	0	2	1	1	0	0	0	0	6	3	4	3	1	2	1	0	0	0	0	0	0	6	2	3	6	2	2	2	0	0	1
Bat-Cov-RdRp-1-R	0	0	0	0	0	0	0	0	0	0	0	0	0	4	1	2	3	1	1	0	0	0	1	0	0	0	4	4	0	2	0	0	2	2	0	1	0	0	0	1	1	1	0	0	0	1	0	0	0
Bat-Cov-RdRp-2-F	0	0	0	0	0	0	0	0	0	0	0	0	0	3	1	1	2	1	0	0	0	0	0	0	0	0	4	2	1	3	0	2	1	1	0	0	0	0	0	0	0	0	0	0	0	0	0	0	0
Bat-Cov-RdRp-2-R	0	0	0	0	0	0	0	0	0	0	0	0	0	3	1	1	2	0	1	0	0	1	0	0	0	0	5	1	1	2	3	2	3	1	0	1	0	0	0	4	3	3	1	1	0	1	1	0	0
Bat-Cov-Heli-F	0	0	0	0	0	0	0	0	0	0	0	0	0	0	0	0	0	0	0	0	0	0	0	0	0	0	2	1	1	2	1	0	0	0	1	0	0	0	0	4	3	2	3	0	3	1	1	0	0
Bat-Cov-Heli-R	0	0	0	0	0	0	0	0	0	0	0	0	0	13	9	6	7	2	2	4	1	0	2	0	1	0	9	5	4	6	3	2	3	1	0	0	0	0	0	20	5	11	11	8	3	4	1	1	3
Bat-Cov-S-1-F	0	0	0	0	0	0	0	0	0	0	0	0	0	38	19	20	22	11	16	12	2	1	6	1	0	2	84	42	50	32	26	14	26	5	4	7	0	0	1	69	34	34	38	19	16	18	7	11	8
Bat-Cov-S-1-R	0	0	0	0	0	0	0	0	0	0	0	0	0	79	42	41	28	24	25	22	7	6	5	3	1	0	144	73	63	72	41	43	34	19	15	18	1	2	1	31	15	21	17	9	10	6	4	2	3
Bat-Cov-S-2-F	0	0	0	0	0	0	0	0	0	0	0	0	0	109007	54541	54461	54566	27205	26997	27301	10782	10844	10921	1048	1033	1146	179115	89532	89919	90033	44907	44950	44767	17837	18086	17745	1820	1759	1789	207085	103246	103945	103497	51666	51716	51875	20858	20586	20948
Bat-Cov-S-2-R	0	0	0	0	0	0	0	0	0	0	0	0	0	70116	34994	34954	35159	17543	17735	17220	7146	7004	6882	672	684	688	115881	57871	57991	57686	28999	28925	28991	11647	11634	11597	1169	1145	1211	153826	76604	77036	77090	38452	38319	38421	15163	15255	15152
Bat-Cov-S-3-F	0	0	0	0	0	0	0	0	0	0	0	0	0	0	0	0	0	0	0	0	0	0	0	0	0	0	0	0	0	0	0	0	0	0	0	0	0	0	0	0	0	0	0	0	0	0	0	0	0
Bat-Cov-S-3-R	0	0	0	0	0	0	0	0	0	0	0	0	0	0	0	0	0	0	0	0	0	0	0	0	0	0	0	0	0	0	0	0	0	0	0	0	0	0	0	0	0	0	0	0	0	0	0	0	0
FcovP	0	0	0	0	0	0	0	0	0	0	0	0	0	32381	16032	16333	16196	8064	8102	8044	3265	3138	3179	326	317	295	110550	54965	55130	54957	27690	27510	27662	11124	10966	10921	1131	1123	1057	128076	63956	63659	63998	31669	32132	32361	12781	12922	12769
FcovF	0	0	0	0	0	0	0	0	0	0	0	0	0	55335	27669	27693	27572	13692	13774	14103	5454	5590	5469	531	561	561	108865	54415	54191	54138	27338	27243	27190	10965	10737	10799	1160	1103	1121	139758	69830	69994	69839	34793	34732	34864	14094	14097	14019
FcovR	0	0	0	0	0	0	0	0	0	0	0	0	0	30232	14983	15278	15144	7475	7640	7528	3044	2970	2943	318	305	278	96046	47752	47810	47790	23903	23881	24107	9607	9533	9595	964	994	933	114298	57127	56884	57138	28459	28634	29032	11413	11470	11399
FPVp	0	0	0	0	0	0	0	0	0	0	0	0	0	0	0	0	0	0	0	0	0	0	0	0	0	0	0	0	0	0	0	0	0	0	0	0	0	0	0	0	0	0	0	0	0	0	0	0	0
FPVf	0	0	0	0	0	0	0	0	0	0	0	0	0	11	5	5	6	1	4	5	0	3	2	0	0	0	1	1	1	1	0	0	0	0	0	0	0	0	0	0	0	0	0	0	0	0	0	0	0
FPVr	0	0	0	0	0	0	0	0	0	0	0	0	0	0	0	0	0	0	0	0	0	0	0	0	0	0	0	0	0	0	0	0	0	0	0	0	0	0	0	0	0	0	0	0	0	0	0	0	0
HNL-2111F	0	0	0	0	0	0	0	0	0	0	0	0	0	0	0	0	0	0	0	0	0	0	0	0	0	0	0	0	0	0	0	0	0	0	0	0	0	0	0	0	0	0	0	0	0	0	0	0	0
HANL-R1	0	0	0	0	0	0	0	0	0	0	0	0	0	0	0	0	0	0	0	0	0	0	0	0	0	0	0	0	0	0	0	0	0	0	0	0	0	0	0	0	0	0	0	0	0	0	0	0	0
HAN-L-R2	0	0	0	0	0	0	0	0	0	0	0	0	0	0	0	0	0	0	0	0	0	0	0	0	0	0	0	0	0	0	0	0	0	0	0	0	0	0	0	0	0	0	0	0	0	0	0	0	0
HHSIF	0	0	0	0	0	0	0	0	0	0	0	0	0	0	0	0	0	0	0	0	0	0	0	0	0	0	0	0	0	0	0	0	0	0	0	0	0	0	0	0	0	0	0	0	0	0	0	0	0
HHSIQ	0	0	0	0	0	0	0	0	0	0	0	0	0	0	0	0	0	0	0	0	0	0	0	0	0	0	0	0	0	0	0	0	0	0	0	0	0	0	0	0	0	0	0	0	0	0	0	0	0
PAR-F1	0	0	0	0	0	0	0	0	0	0	0	0	0	0	0	0	0	0	0	0	0	0	0	0	0	0	0	0	0	0	0	0	0	0	0	0	0	0	0	0	0	0	0	0	0	0	0	0	0
PAR-F2	0	0	0	0	0	0	0	0	0	0	0	0	0	0	0	0	0	0	0	0	0	0	0	0	0	0	0	0	0	0	0	0	0	0	0	0	0	0	0	0	0	0	0	0	0	0	0	0	0
PAR-R	0	0	0	0	0	0	0	0	0	0	0	0	0	0	0	0	0	0	0	0	0	0	0	0	0	0	0	0	0	0	0	0	0	0	0	0	0	0	0	0	0	0	0	0	0	0	0	0	0
BconPVF	0	0	0	0	0	0	0	0	0	0	0	0	0	0	0	0	0	0	0	0	0	0	0	0	0	0	0	0	0	0	0	0	0	0	0	0	0	0	0	0	0	0	0	0	0	0	0	0	0
BconPVR	0	0	0	0	0	0	0	0	0	0	0	0	0	0	0	0	0	0	0	0	0	0	0	0	0	0	0	0	0	0	0	0	0	0	0	0	0	0	0	0	0	0	0	0	0	0	0	0	0
M30F2/08	0	0	0	0	0	0	0	0	0	0	0	0	0	0	0	0	0	0	0	0	0	0	0	0	0	0	0	0	0	0	0	0	0	0	0	0	0	0	0	0	0	0	0	0	0	0	0	0	0
M264R3/08	0	0	0	0	0	0	0	0	0	0	0	0	0	0	0	0	0	0	0	0	0	0	0	0	0	0	0	0	0	0	0	0	0	0	0	0	0	0	0	0	0	0	0	0	0	0	0	0	0
H5-918F	0	0	0	0	0	0	0	0	0	0	0	0	0	0	0	0	0	0	0	0	0	0	0	0	0	0	0	0	0	0	0	0	0	0	0	0	0	0	0	0	0	0	0	0	0	0	0	0	0
H5-671-647R	0	0	0	0	0	0	0	0	0	0	0	0	0	0	0	0	0	0	0	0	0	0	0	0	0	0	0	0	0	0	0	0	0	0	0	0	0	0	0	0	0	0	0	0	0	0	0	0	0
H1-HARend	0	0	0	0	0	0	0	0	0	0	0	0	0	0	0	0	0	0	0	0	0	0	0	0	0	0	0	0	0	0	0	0	0	0	0	0	0	0	0	0	0	0	0	0	0	0	0	0	0
H1-HAFA	0	0	0	0	0	0	0	0	0	0	0	0	0	0	0	0	0	0	0	0	0	0	0	0	0	0	0	0	0	0	0	0	0	0	0	0	0	0	0	0	0	0	0	0	0	0	0	0	0
OR237969.1 CRFK_cell_DDX20_1	0	0	0	0	0	0	0	0	0	0	0	0	0	4	3	3	2	1	0	0	0	2	0	0	0	0	0	0	0	0	0	0	0	0	0	0	0	0	0	0	0	0	0	0	0	0	0	0	0
OR237969.1 CRFK_cell_DDX20_2	28	14	14	16	7	7	4	5	5	3	0	0	0	11	5	5	7	2	4	2	0	2	1	1	0	0	0	0	0	0	0	0	0	0	0	0	0	0	0	0	0	0	0	0	0	0	0	0	0
OR237969.1 CRFK_cell_DDX20_3	12	7	6	6	3	3	3	1	3	2	0	2	0	4	0	3	1	1	0	1	1	0	0	0	0	0	0	0	0	0	0	0	0	0	0	0	0	0	0	0	0	0	0	0	0	0	0	0	0
OR237969.1 CRFK_cell_DDX20_4	14	5	7	9	3	3	3	1	1	3	0	0	1	1	0	0	1	0	0	0	0	0	1	0	0	0	0	0	0	0	0	0	0	0	0	0	0	0	0	0	0	0	0	0	0	0	0	0	0
OR237969.1 CRFK_cell_DDX20_5	27	16	17	15	8	9	12	3	4	3	1	0	0	5	3	3	3	2	1	1	0	0	0	0	0	0	0	0	0	0	0	0	0	0	0	0	0	0	0	0	0	0	0	0	0	0	0	0	0
Beta_actin-F	0	0	0	0	0	0	0	0	0	0	0	0	0	0	0	0	0	0	0	0	0	0	0	0	0	0	0	0	0	0	0	0	0	0	0	0	0	0	0	0	0	0	0	0	0	0	0	0	0
Beta_actin-R	12654	6465	6308	6357	3222	3146	3292	1288	1256	1263	120	156	131	7586	3796	3830	3866	1920	1914	1946	763	766	730	82	90	71	966	484	460	462	224	250	246	95	77	88	13	12	7	102	53	50	45	32	17	24	15	8	9
[truncated: 29 more columns]

## Sheet: Supplementary Table S6
No.	Probe Name	SK29		SK30		SK31		SK38		SK39		SK19		SK68		SK69		SK70		CO1		CO2		CO3		JA167		JA168		JA169		JA170		BECO5		BECO3		BE-ANCH		B-SPEC		E-SPEC		F-SPEC		C-SPEC		5'E
	Input File Name	Matched Reads	Percentage	Matched Reads	Percentage	Matched Reads	Percentage	Matched Reads	Percentage	Matched Reads	Percentage	Matched Reads	Percentage	Matched Reads	Percentage	Matched Reads	Percentage	Matched Reads	Percentage	Matched Reads	Percentage	Matched Reads	Percentage	Matched Reads	Percentage	Matched Reads	Percentage	Matched Reads	Percentage	Matched Reads	Percentage	Matched Reads	Percentage	Matched Reads	Percentage	Matched Reads	Percentage	Matched Reads	Percentage	Matched Reads	Percentage	Matched Reads	Percentage	Matched Reads	Percentage	Matched Reads	Percentage	Matched Reads	Percentage
1	SRR22211815	0	0	192	9e-05	141	7e-05	0	0	0	0	0	0	0	0	320	0.00015	5	0	10	0	1	0	0	0	0	0	0	0	6	0	0	0	0	0	0	0	1	0	0	0	0	0	0	0	0	0	0	0
2	SRR22211816	0	0	0	0	0	0	0	0	0	0	0	0	4	0	0	0	0	0	0	0	7	0	0	0	0	0	0	0	0	0	0	0	0	0	0	0	6	0	0	0	0	0	0	0	0	0	0	0
3	SRR22211817	0	0	0	0	0	0	0	0	0	0	0	0	0	0	0	0	0	0	0	0	0	0	0	0	0	0	0	0	0	0	0	0	0	0	0	0	0	0	0	0	0	0	0	0	0	0	0	0
4	SRR22211818	0	0	0	0	0	0	0	0	0	0	0	0	0	0	0	0	0	0	0	0	0	0	0	0	0	0	0	0	0	0	0	0	0	0	0	0	0	0	0	0	0	0	0	0	0	0	0	0
5	SRR22211819	0	0	0	0	0	0	0	0	0	0	0	0	0	0	0	0	0	0	0	0	0	0	0	0	0	0	0	0	0	0	0	0	0	0	0	0	0	0	0	0	0	0	0	0	0	0	0	0
6	SRR22211820	0	0	0	0	0	0	0	0	0	0	0	0	0	0	0	0	0	0	0	0	0	0	0	0	0	0	0	0	0	0	0	0	0	0	0	0	0	0	0	0	0	0	0	0	0	0	0	0
7	SRR22211821	0	0	258	9e-05	135	5e-05	0	0	0	0	0	0	9	0	1	0	0	0	0	0	0	0	1	0	0	0	0	0	7	0	0	0	0	0	0	0	0	0	0	0	0	0	0	0	0	0	0	0
8	SRR22211822	0	0	0	0	0	0	0	0	0	0	0	0	0	0	0	0	0	0	0	0	0	0	0	0	0	0	0	0	0	0	0	0	0	0	0	0	0	0	0	0	0	0	0	0	0	0	0	0
9	SRR22211823	0	0	359	0.00016	0	0	0	0	0	0	0	0	79	3e-05	0	0	0	0	0	0	154	7e-05	0	0	0	0	0	0	3	0	0	0	0	0	21	1e-05	154	7e-05	0	0	461	0.0002	0	0	0	0	0	0
10	SRR22211824	0	0	104	5e-05	0	0	0	0	45	2e-05	0	0	37	2e-05	0	0	0	0	0	0	43	2e-05	0	0	0	0	2	0	0	0	0	0	0	0	0	0	41	2e-05	0	0	0	0	0	0	0	0	0	0
11	SRR22211825	0	0	0	0	0	0	0	0	0	0	0	0	0	0	0	0	0	0	0	0	0	0	0	0	0	0	0	0	0	0	0	0	0	0	0	0	0	0	0	0	0	0	0	0	0	0	0	0
12	SRR22211826	0	0	0	0	0	0	0	0	0	0	0	0	0	0	0	0	0	0	0	0	0	0	0	0	0	0	0	0	0	0	0	0	0	0	0	0	0	0	0	0	0	0	0	0	0	0	0	0
13	SRR22211827	0	0	0	0	0	0	0	0	0	0	0	0	40	0	0	0	0	0	0	0	3	0	0	0	0	0	0	0	4	0	0	0	0	0	0	0	2	0	0	0	0	0	0	0	0	0	0	0
14	SRR22211828	0	0	0	0	0	0	0	0	0	0	0	0	20	1e-05	0	0	16	1e-05	21	1e-05	27	1e-05	0	0	4	0	0	0	4	0	0	0	0	0	0	0	26	1e-05	0	0	0	0	0	0	0	0	0	0
15	SRR22211829	0	0	34	1e-05	0	0	0	0	0	0	0	0	231	0.0001	0	0	0	0	251	0.0001	141	6e-05	0	0	0	0	0	0	21	1e-05	0	0	0	0	0	0	133	6e-05	0	0	12	0	0	0	0	0	0	0
16	SRR22211830	0	0	30	1e-05	0	0	0	0	0	0	0	0	84	3e-05	0	0	0	0	56	2e-05	115	4e-05	0	0	0	0	0	0	9	0	0	0	0	0	0	0	111	4e-05	0	0	61	2e-05	0	0	0	0	0	0
17	SRR22211831	0	0	29	1e-05	11	0	0	0	0	0	0	0	146	6e-05	0	0	0	0	0	0	13	1e-05	0	0	76	3e-05	2	0	50	2e-05	0	0	0	0	0	0	12	0	0	0	0	0	0	0	0	0	0	0
18	SRR22211832	0	0	0	0	0	0	0	0	0	0	0	0	2	0	0	0	0	0	0	0	0	0	0	0	0	0	0	0	0	0	0	0	0	0	0	0	0	0	0	0	0	0	0	0	0	0	0	0
19	SRR22211833	0	0	22	1e-05	0	0	0	0	0	0	0	0	65	4e-05	0	0	4	0	27	2e-05	41	3e-05	0	0	0	0	0	0	16	1e-05	0	0	0	0	7	0	40	3e-05	0	0	12	1e-05	0	0	0	0	0	0
20	SRR22211834	0	0	1	0	0	0	0	0	0	0	0	0	5	0	0	0	0	0	0	0	0	0	0	0	0	0	0	0	0	0	0	0	0	0	0	0	0	0	0	0	0	0	0	0	0	0	0	0
21	SRR22211835	0	0	0	0	0	0	0	0	0	0	0	0	0	0	0	0	0	0	0	0	0	0	0	0	0	0	0	0	0	0	0	0	0	0	0	0	0	0	0	0	0	0	0	0	0	0	0	0
22	SRR22211836	0	0	4	0	1	0	0	0	0	0	0	0	3	0	0	0	1	0	1	0	6	0	0	0	0	0	0	0	2	0	0	0	0	0	0	0	6	0	0	0	0	0	0	0	0	0	0	0
23	SRR22211837	0	0	0	0	0	0	0	0	0	0	0	0	0	0	0	0	0	0	0	0	0	0	0	0	4	0	0	0	0	0	0	0	0	0	0	0	0	0	0	0	0	0	0	0	0	0	0	0
24	SRR22211838	0	0	2	0	0	0	0	0	0	0	0	0	0	0	58	4e-05	18	1e-05	39	3e-05	0	0	0	0	0	0	0	0	10	1e-05	0	0	0	0	0	0	0	0	0	0	0	0	0	0	0	0	0	0
25	SRR22211839	0	0	0	0	0	0	0	0	0	0	0	0	0	0	0	0	0	0	0	0	0	0	0	0	0	0	0	0	0	0	0	0	0	0	0	0	0	0	0	0	0	0	0	0	0	0	0	0
26	SRR22211840	0	0	0	0	0	0	0	0	0	0	0	0	0	0	0	0	0	0	0	0	0	0	0	0	0	0	0	0	0	0	0	0	0	0	0	0	0	0	0	0	0	0	0	0	0	0	0	0
27	SRR22211841	0	0	0	0	0	0	0	0	0	0	0	0	23	1e-05	0	0	0	0	0	0	0	0	0	0	0	0	2	0	11	1e-05	0	0	22	1e-05	0	0	0	0	0	0	0	0	0	0	0	0	0	0
28	SRR22211842	14	1e-05	122	0.0001	66	5e-05	0	0	0	0	0	0	681	0.00054	0	0	0	0	0	0	714	0.00057	0	0	0	0	1	0	31	2e-05	0	0	1	0	0	0	631	0.0005	0	0	0	0	0	0	0	0	0	0
29	SRR22211843	0	0	0	0	0	0	0	0	0	0	0	0	0	0	23	2e-05	0	0	0	0	0	0	0	0	0	0	0	0	0	0	0	0	0	0	0	0	0	0	0	0	0	0	0	0	0	0	0	0
30	SRR22211844	0	0	0	0	0	0	0	0	0	0	0	0	0	0	0	0	0	0	0	0	0	0	0	0	0	0	0	0	0	0	0	0	0	0	0	0	0	0	0	0	0	0	0	0	0	0	0	0
31	SRR22211845	0	0	0	0	0	0	0	0	0	0	0	0	0	0	0	0	0	0	0	0	0	0	0	0	0	0	0	0	0	0	0	0	0	0	0	0	0	0	0	0	0	0	0	0	0	0	0	0
32	SRR22211846	0	0	0	0	0	0	0	0	0	0	0	0	0	0	0	0	0	0	0	0	0	0	0	0	0	0	0	0	0	0	0	0	0	0	0	0	0	0	0	0	0	0	0	0	0	0	0	0
33	SRR22211847	0	0	36	1e-05	0	0	0	0	0	0	0	0	87	2e-05	0	0	0	0	0	0	127	3e-05	0	0	43	1e-05	0	0	28	1e-05	0	0	0	0	0	0	125	3e-05	0	0	0	0	0	0	0	0	0	0
34	SRR22211848	1	0	930	0.00011	0	0	0	0	0	0	0	0	0	0	275	3e-05	34	0	172	2e-05	1	0	0	0	0	0	0	0	39	0	0	0	0	0	16	0	1	0	0	0	0	0	0	0	0	0	0	0
35	SRR22211849	0	0	8932	0.00318	1	0	0	0	0	0	0	0	5	0	1	0	4	0	4	0	246	9e-05	0	0	1	0	0	0	0	0	0	0	0	0	0	0	243	9e-05	3	0	0	0	0	0	0	0	0	0
36	SRR22211850	0	0	122	7e-05	0	0	0	0	0	0	0	0	0	0	0	0	0	0	0	0	35	2e-05	0	0	0	0	26	1e-05	3	0	0	0	0	0	0	0	35	2e-05	0	0	2	0	0	0	0	0	0	0
37	SRR22211851	0	0	23	1e-05	0	0	0	0	0	0	0	0	221	0.00013	0	0	0	0	0	0	1	0	0	0	2	0	0	0	72	4e-05	0	0	0	0	0	0	1	0	0	0	0	0	0	0	0	0	0	0
38	SRR22211852	0	0	64	2e-05	0	0	0	0	0	0	0	0	14	0	0	0	375	0.00012	500	0.00016	990	0.00031	0	0	66	2e-05	2	0	35	1e-05	0	0	0	0	0	0	972	0.0003	0	0	0	0	0	0	0	0	0	0
39	SRR22211853	0	0	0	0	0	0	0	0	0	0	0	0	0	0	0	0	0	0	0	0	0	0	0	0	0	0	0	0	0	0	0	0	0	0	0	0	0	0	0	0	0	0	0	0	0	0	0	0
40	SRR22211854	0	0	0	0	0	0	0	0	0	0	0	0	0	0	0	0	0	0	0	0	0	0	0	0	0	0	0	0	0	0	0	0	0	0	0	0	0	0	0	0	0	0	0	0	0	0	0	0
41	SRR22211855	0	0	18	1e-05	0	0	0	0	0	0	0	0	0	0	0	0	0	0	9	1e-05	106	7e-05	0	0	0	0	0	0	5	0	0	0	0	0	0	0	104	6e-05	0	0	0	0	0	0	0	0	0	0
42	SRR22211856	0	0	114	8e-05	0	0	0	0	0	0	0	0	101	7e-05	0	0	0	0	0	0	83	6e-05	0	0	0	0	0	0	27	2e-05	0	0	0	0	0	0	80	5e-05	0	0	0	0	0	0	0	0	0	0
43	SRR22211857	0	0	0	0	0	0	0	0	0	0	0	0	0	0	0	0	0	0	0	0	0	0	0	0	0	0	0	0	0	0	0	0	0	0	0	0	0	0	0	0	0	0	0	0	0	0	0	0
44	SRR22211858	0	0	0	0	0	0	0	0	0	0	0	0	0	0	220	7e-05	0	0	0	0	1	0	0	0	0	0	0	0	3	0	0	0	0	0	0	0	1	0	0	0	0	0	0	0	0	0	0	0
45	SRR22211859	0	0	581	5e-05	0	0	0	0	0	0	0	0	163	2e-05	0	0	16	0	22	0	0	0	0	0	0	0	1	0	128	1e-05	0	0	0	0	0	0	0	0	0	0	0	0	0	0	0	0	0	0
46	SRR22211860	0	0	35	2e-05	0	0	0	0	0	0	0	0	8	0	0	0	0	0	0	0	7	0	0	0	0	0	0	0	1	0	0	0	0	0	0	0	7	0	3	0	0	0	0	0	0	0	0	0
47	SRR22211861	0	0	0	0	0	0	0	0	0	0	0	0	0	0	0	0	0	0	0	0	0	0	0	0	0	0	0	0	0	0	0	0	0	0	0	0	0	0	0	0	0	0	0	0	0	0	0	0
48	SRR22211862	0	0	5603	0.00199	2384	0.00085	0	0	2	0	0	0	2814	0.001	0	0	0	0	17	1e-05	2162	0.00077	0	0	327	0.00012	0	0	1683	0.0006	0	0	4	0	0	0	2072	0.00074	287	0.0001	0	0	0	0	0	0	0	0
49	SRR22211863	0	0	578	0.00025	0	0	0	0	0	0	0	0	1071	0.00046	0	0	0	0	0	0	0	0	0	0	2165	0.00093	4	0	198	8e-05	0	0	0	0	0	0	0	0	0	0	0	0	0	0	0	0	0	0
50	SRR22211864	0	0	0	0	0	0	0	0	0	0	0	0	0	0	0	0	0	0	0	0	0	0	0	0	0	0	0	0	0	0	0	0	0	0	0	0	0	0	0	0	0	0	0	0	0	0	0	0
51	SRR22211865	0	0	48	2e-05	0	0	0	0	0	0	0	0	0	0	175	6e-05	0	0	2	0	0	0	0	0	0	0	0	0	7	0	0	0	0	0	0	0	0	0	0	0	0	0	0	0	0	0	0	0
52	SRR22211866	0	0	0	0	0	0	0	0	0	0	0	0	0	0	0	0	0	0	0	0	0	0	0	0	0	0	0	0	0	0	0	0	0	0	0	0	0	0	0	0	0	0	0	0	0	0	0	0
53	SRR22211867	0	0	40	2e-05	0	0	0	0	0	0	0	0	842	0.00041	0	0	0	0	0	0	1642	0.0008	0	0	60	3e-05	0	0	3	0	0	0	2	0	0	0	1590	0.00077	0	0	0	0	0	0	0	0	0	0
54	SRR22211868	0	0	0	0	0	0	0	0	0	0	0	0	0	0	0	0	0	0	0	0	0	0	0	0	0	0	0	0	0	0	0	0	0	0	0	0	0	0	0	0	0	0	0	0	0	0	0	0
55	SRR22211869	0	0	481	0.00032	0	0	0	0	0	0	0	0	1724	0.00116	0	0	0	0	7	0	13	1e-05	0	0	140	9e-05	0	0	50	3e-05	0	0	0	0	0	0	13	1e-05	0	0	0	0	0	0	0	0	0	0
56	SRR22211870	9	0	0	0	0	0	0	0	0	0	0	0	360	0.00016	0	0	0	0	0	0	296	0.00013	0	0	37	2e-05	0	0	0	0	0	0	0	0	0	0	291	0.00013	126	6e-05	0	0	0	0	0	0	0	0
57	SRR22211871	4	0	704	9e-05	0	0	0	0	0	0	0	0	2784	0.00036	0	0	5	0	5	0	3571	0.00046	0	0	1	0	233	3e-05	648	8e-05	0	0	0	0	0	0	3509	0.00045	0	0	0	0	0	0	0	0	0	0
58	SRR22211872	0	0	5	0	1164	0.00075	0	0	0	0	0	0	272	0.00018	555	0.00036	0	0	0	0	0	0	102	7e-05	0	0	0	0	58	4e-05	0	0	0	0	0	0	0	0	0	0	0	0	0	0	0	0	0	0
59	SRR22211873	193	0.00016	0	0	158	0.00013	0	0	0	0	0	0	0	0	1571	0.00126	7	1e-05	11	1e-05	0	0	0	0	0	0	88	7e-05	89	7e-05	0	0	0	0	0	0	0	0	0	0	0	0	0	0	0	0	0	0
60	SRR22211874	0	0	994	0.00037	424	0.00016	0	0	0	0	0	0	1	0	1594	0.00059	49	2e-05	58	2e-05	3	0	16	1e-05	0	0	141	5e-05	6	0	0	0	0	0	0	0	3	0	17	1e-05	0	0	0	0	0	0	0	0
61	SRR22211875	0	0	0	0	0	0	0	0	0	0	0	0	0	0	11	0	0	0	0	0	0	0	0	0	0	0	0	0	0	0	0	0	0	0	0	0	0	0	0	0	0	0	0	0	0	0	0	0
62	SRR22211876	4	0	20069	0.00506	4	0	0	0	0	0	0	0	1	0	0	0	0	0	0	0	1	0	0	0	60	2e-05	0	0	0	0	0	0	0	0	0	0	1	0	0	0	0	0	0	0	0	0	0	0
63	SRR22211877	0	0	33531	0.01165	20453	0.00711	3	0	1	0	0	0	45	2e-05	2	0	312	0.00011	406	0.00014	3108	0.00108	0	0	6	0	24	1e-05	0	0	0	0	7	0	0	0	3045	0.00106	22	1e-05	0	0	0	0	0	0	0	0
64	SRR22211878	0	0	0	0	0	0	0	0	0	0	0	0	0	0	0	0	0	0	0	0	0	0	0	0	0	0	0	0	0	0	0	0	0	0	0	0	0	0	0	0	0	0	0	0	0	0	0	0
65	SRR22211879	0	0	3973	0.0013	2	0	0	0	0	0	0	0	0	0	464	0.00015	0	0	1	0	2	0	2	0	0	0	0	0	71	2e-05	0	0	0	0	0	0	2	0	77	3e-05	0	0	0	0	0	0	0	0
66	SRR22211880	0	0	0	0	0	0	0	0	0	0	0	0	0	0	0	0	0	0	0	0	0	0	0	0	0	0	0	0	0	0	0	0	0	0	0	0	0	0	0	0	0	0	0	0	0	0	0	0
67	SRR22211881	0	0	0	0	0	0	0	0	0	0	0	0	0	0	0	0	0	0	0	0	0	0	0	0	0	0	0	0	0	0	0	0	0	0	0	0	0	0	0	0	0	0	0	0	0	0	0	0
68	SRR22211883	0	0	0	0	0	0	0	0	0	0	0	0	0	0	0	0	0	0	0	0	0	0	0	0	0	0	0	0	0	0	0	0	0	0	0	0	0	0	0	0	0	0	0	0	0	0	0	0
69	SRR22211884	0	0	0	0	0	0	0	0	0	0	0	0	0	0	0	0	0	0	0	0	0	0	0	0	0	0	0	0	0	0	0	0	0	0	0	0	0	0	0	0	0	0	0	0	0	0	0	0
70	SRR22211885	0	0	0	0	0	0	0	0	0	0	0	0	0	0	0	0	0	0	0	0	0	0	0	0	0	0	0	0	3	0	0	0	0	0	0	0	0	0	0	0	14	0	0	0	0	0	0	0
71	SRR22211886	0	0	2	0	0	0	0	0	0	0	0	0	0	0	36	1e-05	0	0	0	0	0	0	0	0	0	0	0	0	3	0	0	0	0	0	0	0	0	0	0	0	0	0	0	0	0	0	0	0
72	SRR22211887	0	0	7	0	0	0	0	0	0	0	0	0	7634	0.00281	0	0	9	0	12	0	5053	0.00186	0	0	3	0	0	0	73	3e-05	0	0	0	0	0	0	4875	0.0018	0	0	0	0	0	0	0	0	0	0
73	SRR22211888	107	5e-05	192	8e-05	0	0	68	3e-05	0	0	0	0	751	0.00033	0	0	567	0.00025	712	0.00031	0	0	0	0	1	0	64	3e-05	52	2e-05	0	0	0	0	0	0	0	0	49	2e-05	0	0	0	0	0	0	0	0
74	SRR22211889	0	0	1002	0.00029	0	0	0	0	0	0	0	0	0	0	0	0	11	0	11	0	1513	0.00044	0	0	0	0	0	0	242	7e-05	0	0	48	1e-05	32	1e-05	1467	0.00042	0	0	372	0.00011	0	0	0	0	0	0
75	SRR22211890	0	0	0	0	0	0	0	0	0	0	0	0	8	0	16	0	3	0	4	0	0	0	0	0	0	0	0	0	1	0	0	0	0	0	0	0	0	0	0	0	0	0	0	0	0	0	0	0
76	SRR22211891	0	0	0	0	0	0	0	0	0	0	0	0	0	0	6	0	0	0	0	0	0	0	0	0	0	0	0	0	1	0	0	0	0	0	0	0	0	0	0	0	0	0	0	0	0	0	0	0
77	SRR22211892	2	0	5955	0.00327	0	0	0	0	0	0	0	0	0	0	92	5e-05	0	0	23	1e-05	0	0	0	0	0	0	0	0	17	1e-05	1	0	0	0	0	0	0	0	0	0	0	0	0	0	0	0	0	0
78	SRR22211893	0	0	0	0	0	0	0	0	0	0	0	0	0	0	0	0	0	0	0	0	0	0	0	0	0	0	0	0	0	0	0	0	0	0	0	0	0	0	0	0	0	0	0	0	0	0	0	0
79	SRR22211895	0	0	1440	0.00076	2	0	0	0	0	0	0	0	23369	0.01231	3	0	19441	0.01024	24811	0.01306	18974	0.00999	0	0	0	0	0	0	1311	0.00069	0	0	18	1e-05	43	2e-05	18086	0.00952	0	0	32	2e-05	0	0	0	0	0	0
80	SRR22211896	0	0	0	0	0	0	0	0	0	0	0	0	2	0	0	0	0	0	0	0	4	0	0	0	0	0	0	0	0	0	0	0	0	0	0	0	4	0	0	0	0	0	0	0	0	0	0	0
81	SRR22211897	0	0	4	0	0	0	0	0	0	0	0	0	0	0	0	0	0	0	0	0	0	0	0	0	0	0	0	0	0	0	0	0	0	0	0	0	0	0	0	0	15	0	0	0	0	0	0	0
82	SRR22211898	10	0	13759	0.00646	0	0	0	0	0	0	0	0	1	0	1145	0.00054	30	1e-05	56	3e-05	1296	0.00061	0	0	3	0	0	0	280	0.00013	0	0	0	0	0	0	1252	0.00059	52	2e-05	0	0	0	0	0	0	0	0
83	SRR22211899	0	0	0	0	0	0	0	0	0	0	0	0	0	0	0	0	0	0	0	0	0	0	0	0	0	0	0	0	0	0	0	0	0	0	0	0	0	0	0	0	0	0	0	0	0	0	0	0
84	SRR22211900	0	0	0	0	0	0	0	0	0	0	0	0	0	0	0	0	0	0	0	0	0	0	0	0	0	0	0	0	0	0	0	0	0	0	0	0	0	0	0	0	0	0	0	0	0	0	0	0
85	SRR22211901	0	0	9	1e-05	0	0	0	0	0	0	0	0	68	6e-05	0	0	0	0	0	0	0	0	0	0	48	4e-05	0	0	9	1e-05	0	0	0	0	0	0	0	0	0	0	0	0	0	0	0	0	0	0
86	SRR22211902	0	0	0	0	0	0	0	0	0	0	0	0	0	0	0	0	0	0	0	0	0	0	0	0	0	0	0	0	0	0	0	0	0	0	0	0	0	0	0	0	1	0	0	0	0	0	0	0
87	SRR22211903	0	0	2	0	2	0	0	0	0	0	0	0	17	1e-05	0	0	0	0	0	0	18	1e-05	0	0	24	1e-05	0	0	0	0	0	0	0	0	0	0	18	1e-05	1	0	0	0	0	0	0	0	0	0
88	SRR22211904	0	0	2	0	0	0	0	0	0	0	0	0	23	0	0	0	0	0	0	0	37	1e-05	0	0	0	0	0	0	1	0	0	0	0	0	0	0	36	1e-05	0	0	30	0	0	0	0	0	0	0
89	SRR22211905	0	0	0	0	0	0	0	0	0	0	0	0	0	0	0	0	0	0	0	0	0	0	0	0	0	0	0	0	0	0	0	0	0	0	0	0	0	0	0	0	0	0	0	0	0	0	0	0
90	SRR22211906	0	0	10	0	0	0	0	0	0	0	0	0	0	0	255	0.00011	0	0	0	0	110	5e-05	0	0	0	0	0	0	0	0	0	0	0	0	0	0	109	5e-05	91	4e-05	0	0	0	0	0	0	0	0
91	SRR22211907	0	0	1067	0.00036	0	0	0	0	0	0	0	0	10	0	1864	0.00063	2780	0.00094	3567	0.00121	8	0	0	0	43	1e-05	0	0	2	0	0	0	0	0	0	0	7	0	0	0	0	0	0	0	0	0	0	0
92	SRR22211908	0	0	8	0	0	0	0	0	0	0	0	0	105	5e-05	0	0	4	0	5	0	53	2e-05	0	0	7	0	0	0	0	0	0	0	0	0	4	0	52	2e-05	0	0	79	4e-05	0	0	0	0	0	0
93	SRR22211909	0	0	48	1e-05	0	0	0	0	0	0	0	0	43	1e-05	0	0	0	0	0	0	2	0	0	0	1	0	0	0	0	0	0	0	0	0	0	0	2	0	0	0	12	0	0	0	0	0	0	0
94	SRR22211910	0	0	3	0	0	0	0	0	0	0	0	0	19	1e-05	0	0	0	0	0	0	0	0	0	0	20	1e-05	0	0	0	0	0	0	0	0	0	0	0	0	0	0	0	0	0	0	0	0	0	0
95	SRR22211911	0	0	0	0	0	0	0	0	0	0	0	0	0	0	0	0	0	0	0	0	0	0	0	0	0	0	0	0	0	0	0	0	0	0	0	0	0	0	0	0	0	0	0	0	0	0	0	0
96	SRR22211912	0	0	0	0	0	0	0	0	0	0	0	0	0	0	0	0	0	0	0	0	0	0	0	0	0	0	0	0	0	0	0	0	0	0	0	0	0	0	0	0	0	0	0	0	0	0	0	0
97	SRR22211913	0	0	3	0	0	0	0	0	0	0	0	0	0	0	0	0	0	0	0	0	10	0	0	0	0	0	0	0	1	0	0	0	0	0	0	0	10	0	0	0	0	0	0	0	0	0	0	0
98	SRR22211914	5	0	7	0	5	0	0	0	0	0	0	0	0	0	0	0	3	0	6	0	0	0	0	0	0	0	1	0	5	0	0	0	0	0	0	0	0	0	0	0	0	0	0	0	0	0	0	0
99	SRR22211915	0	0	4	0	3	0	0	0	0	0	0	0	2	0	0	0	0	0	0	0	2	0	0	0	2	0	0	0	2	0	0	0	0	0	0	0	2	0	1	0	0	0	0	0	0	0	0	0
100	SRR22211916	0	0	33	1e-05	5	0	0	0	0	0	0	0	161	6e-05	0	0	113	4e-05	148	5e-05	48	2e-05	0	0	0	0	0	0	12	0	0	0	0	0	0	0	48	2e-05	88	3e-05	0	0	0	0	0	0	0	0
101	SRR22211917	0	0	0	0	0	0	0	0	0	0	0	0	5	0	0	0	0	0	0	0	0	0	0	0	0	0	0	0	0	0	0	0	0	0	0	0	0	0	0	0	0	0	0	0	0	0	0	0
102	SRR22211918	0	0	567	0.00028	445	0.00022	0	0	0	0	0	0	0	0	30	1e-05	0	0	0	0	27	1e-05	0	0	0	0	0	0	9	0	0	0	0	0	0	0	25	1e-05	7	0	0	0	0	0	0	0	0	0
103	SRR22211919	0	0	56	4e-05	0	0	0	0	0	0	0	0	12	1e-05	27	2e-05	0	0	0	0	0	0	0	0	15	1e-05	0	0	6	0	1	0	0	0	0	0	0	0	9	1e-05	0	0	0	0	0	0	0	0
104	SRR22211920	0	0	0	0	0	0	0	0	0	0	0	0	0	0	0	0	0	0	0	0	0	0	0	0	0	0	0	0	0	0	0	0	0	0	0	0	0	0	0	0	0	0	0	0	0	0	0	0
105	SRR22211923	0	0	0	0	0	0	0	0	0	0	0	0	0	0	0	0	0	0	0	0	0	0	0	0	0	0	0	0	0	0	0	0	0	0	0	0	0	0	0	0	0	0	0	0	0	0	0	0
106	SRR22211924	0	0	0	0	0	0	0	0	0	0	0	0	0	0	0	0	0	0	0	0	0	0	0	0	0	0	0	0	0	0	0	0	0	0	0	0	0	0	0	0	0	0	0	0	0	0	0	0
107	SRR22211925	0	0	0	0	0	0	0	0	0	0	0	0	0	0	0	0	0	0	0	0	0	0	0	0	0	0	0	0	0	0	0	0	0	0	0	0	0	0	0	0	0	0	0	0	0	0	0	0
108	SRR22211926	0	0	0	0	0	0	0	0	0	0	0	0	0	0	0	0	0	0	0	0	0	0	0	0	0	0	0	0	0	0	0	0	0	0	0	0	0	0	0	0	0	0	0	0	0	0	0	0
109	SRR22211927	0	0	121	6e-05	0	0	0	0	0	0	0	0	177	8e-05	0	0	163	7e-05	215	0.0001	264	0.00012	0	0	0	0	0	0	0	0	0	0	0	0	59	3e-05	5	0	0	0	0	0	0	0	0	0	0	0
110	SRR22211928	0	0	0	0	0	0	0	0	0	0	0	0	0	0	0	0	0	0	0	0	0	0	0	0	0	0	0	0	0	0	0	0	0	0	0	0	0	0	0	0	0	0	0	0	0	0	0	0
111	SRR22211929	0	0	0	0	0	0	0	0	0	0	0	0	255	0.0001	0	0	0	0	0	0	250	9e-05	0	0	76	3e-05	0	0	0	0	0	0	0	0	0	0	245	9e-05	0	0	0	0	0	0	0	0	0	0
112	SRR22211930	0	0	639	0.0002	0	0	0	0	0	0	0	0	0	0	0	0	2	0	2	0	114	4e-05	0	0	0	0	13	0	41	1e-05	0	0	0	0	6	0	111	4e-05	0	0	422	0.00013	0	0	0	0	0	0
113	SRR22211931	0	0	0	0	0	0	0	0	0	0	0	0	0	0	0	0	0	0	0	0	0	0	0	0	0	0	0	0	0	0	0	0	0	0	0	0	0	0	0	0	0	0	0	0	0	0	0	0
114	SRR22211932	0	0	78	4e-05	0	0	0	0	0	0	0	0	4	0	0	0	0	0	0	0	0	0	0	0	86	4e-05	1	0	12	1e-05	0	0	0	0	0	0	0	0	0	0	93	5e-05	0	0	0	0	0	0
115	SRR22211933	0	0	0	0	0	0	0	0	0	0	0	0	0	0	0	0	0	0	0	0	0	0	0	0	0	0	0	0	0	0	0	0	0	0	0	0	0	0	0	0	0	0	0	0	0	0	0	0
116	SRR22211934	0	0	314	8e-05	0	0	0	0	0	0	0	0	389	0.0001	0	0	0	0	0	0	685	0.00018	0	0	95	2e-05	0	0	215	6e-05	0	0	0	0	116	3e-05	663	0.00017	0	0	359	9e-05	0	0	0	0	0	0
117	SRR22211935	0	0	2040	0.00048	0	0	0	0	6	0	0	0	19	0	4	0	1250	0.00029	1643	0.00038	20360	0.00475	0	0	0	0	74	2e-05	299	7e-05	9	0	0	0	0	0	19755	0.00461	400	9e-05	0	0	0	0	0	0	0	0
118	SRR22211937	0	0	6	0	0	0	0	0	0	0	0	0	0	0	117	4e-05	0	0	0	0	0	0	0	0	0	0	0	0	0	0	0	0	0	0	0	0	0	0	50	2e-05	0	0	0	0	0	0	0	0
119	SRR22211938	0	0	182	0.00012	0	0	0	0	0	0	0	0	707	0.00045	0	0	0	0	4	0	597	0.00038	0	0	1	0	0	0	30	2e-05	0	0	0	0	0	0	581	0.00037	0	0	0	0	0	0	0	0	0	0
120	SRR22211939	0	0	171	6e-05	0	0	0	0	0	0	0	0	31	1e-05	0	0	0	0	0	0	99	3e-05	0	0	30	1e-05	31	1e-05	13	0	0	0	0	0	0	0	98	3e-05	0	0	39	1e-05	0	0	0	0	0	0
121	SRR22211940	0	0	21	1e-05	13	1e-05	0	0	0	0	0	0	0	0	72	4e-05	0	0	0	0	0	0	0	0	0	0	0	0	18	1e-05	0	0	2	0	0	0	0	0	0	0	0	0	0	0	0	0	0	0
122	SRR22211941	0	0	430	0.00012	0	0	0	0	0	0	0	0	125	3e-05	0	0	1	0	1	0	348	9e-05	0	0	64	2e-05	0	0	12	0	0	0	0	0	0	0	332	9e-05	280	7e-05	0	0	0	0	0	0	0	0
123	SRR22211942	0	0	0	0	0	0	0	0	0	0	0	0	0	0	0	0	0	0	0	0	0	0	0	0	0	0	0	0	0	0	0	0	0	0	0	0	0	0	0	0	0	0	0	0	0	0	0	0
124	SRR22211943	0	0	0	0	0	0	0	0	0	0	0	0	0	0	0	0	0	0	0	0	6	0	0	0	0	0	0	0	0	0	0	0	0	0	0	0	6	0	0	0	0	0	0	0	0	0	0	0
125	SRR22211944	0	0	320	0.00015	1	0	0	0	0	0	0	0	0	0	0	0	0	0	190	9e-05	1300	0.00062	0	0	0	0	0	0	321	0.00015	0	0	0	0	0	0	1135	0.00055	0	0	0	0	0	0	0	0	0	0
126	SRR22211945	0	0	2	0	0	0	0	0	0	0	0	0	89	5e-05	0	0	0	0	0	0	52	3e-05	0	0	19	1e-05	7	0	0	0	0	0	0	0	7	0	52	3e-05	0	0	17	1e-05	0	0	0	0	0	0
127	SRR22211946	0	0	699	0.0001	0	0	0	0	0	0	0	0	15591	0.00217	1	0	15	0	23	0	15532	0.00217	0	0	5005	0.0007	1	0	846	0.00012	0	0	0	0	276	4e-05	15244	0.00213	0	0	502	7e-05	0	0	0	0	0	0
128	SRR22211947	0	0	89	2e-05	0	0	0	0	0	0	0	0	13	0	0	0	0	0	1	0	150	4e-05	0	0	0	0	0	0	0	0	0	0	0	0	0	0	147	3e-05	0	0	29	1e-05	0	0	0	0	0	0
129	SRR22211949	0	0	0	0	0	0	0	0	0	0	0	0	0	0	0	0	0	0	0	0	0	0	0	0	0	0	0	0	0	0	0	0	0	0	0	0	0	0	0	0	0	0	0	0	0	0	0	0
130	SRR22211950	0	0	5889	0.00152	0	0	0	0	0	0	0	0	22034	0.00569	0	0	59	2e-05	86	2e-05	12154	0.00314	0	0	9	0	11	0	364	9e-05	0	0	0	0	0	0	11716	0.00303	0	0	0	0	0	0	0	0	0	0
131	SRR22211951	0	0	0	0	0	0	0	0	0	0	0	0	20	2e-05	0	0	0	0	0	0	306	0.00023	0	0	893	0.00067	0	0	383	0.00029	0	0	0	0	389	0.00029	304	0.00023	0	0	4537	0.00341	0	0	0	0	0	0
132	SRR22211952	0	0	0	0	0	0	0	0	0	0	0	0	2	0	0	0	0	0	0	0	1	0	0	0	0	0	0	0	0	0	0	0	0	0	0	0	1	0	0	0	0	0	0	0	0	0	0	0
133	SRR22211953	1	0	8420	0.00266	1	0	0	0	0	0	0	0	0	0	1018	0.00032	455	0.00014	560	0.00018	2	0	2	0	0	0	0	0	50	2e-05	0	0	0	0	0	0	2	0	0	0	0	0	0	0	0	0	0	0
134	SRR22211954	0	0	0	0	0	0	0	0	0	0	0	0	0	0	16	0	0	0	0	0	33	1e-05	0	0	0	0	0	0	5	0	0	0	0	0	0	0	32	1e-05	0	0	0	0	0	0	0	0	0	0
135	SRR22211955	0	0	0	0	0	0	0	0	0	0	0	0	0	0	0	0	0	0	0	0	0	0	0	0	0	0	0	0	0	0	0	0	0	0	0	0	0	0	0	0	0	0	0	0	0	0	0	0
136	SRR22211956	0	0	358	0.00022	0	0	1	0	2	0	0	0	1	0	1235	0.00076	13	1e-05	16	1e-05	1288	0.0008	4	0	0	0	0	0	22	1e-05	0	0	0	0	0	0	1267	0.00078	0	0	0	0	0	0	0	0	0	0
137	SRR22211957	0	0	782	0.00051	1	0	1	0	0	0	0	0	0	0	0	0	0	0	0	0	463	0.0003	0	0	0	0	0	0	149	0.0001	0	0	0	0	0	0	454	0.0003	363	0.00024	0	0	0	0	0	0	0	0
138	SRR22211958	0	0	11798	0.00654	1538	0.00085	0	0	0	0	0	0	3118	0.00173	0	0	4	0	4	0	947	0.00053	0	0	136	8e-05	0	0	83	5e-05	1	0	10	1e-05	0	0	919	0.00051	0	0	0	0	0	0	0	0	0	0
139	SRR22211959	0	0	0	0	0	0	0	0	0	0	0	0	0	0	9	0	0	0	7	0	0	0	0	0	0	0	0	0	1	0	0	0	0	0	0	0	0	0	0	0	0	0	0	0	0	0	0	0
140	SRR22211960	0	0	0	0	0	0	0	0	0	0	0	0	0	0	0	0	0	0	0	0	0	0	0	0	0	0	0	0	0	0	0	0	0	0	0	0	0	0	0	0	0	0	0	0	0	0	0	0
141	SRR22211961	5	0	1697	0.00113	1013	0.00067	0	0	0	0	0	0	0	0	462	0.00031	361	0.00024	495	0.00033	0	0	2	0	1	0	167	0.00011	0	0	0	0	0	0	0	0	0	0	0	0	0	0	0	0	0	0	0	0
142	SRR22211962	0	0	0	0	0	0	0	0	0	0	0	0	0	0	0	0	0	0	0	0	0	0	0	0	0	0	0	0	0	0	0	0	0	0	0	0	0	0	0	0	0	0	0	0	0	0	0	0
143	SRR22211963	0	0	0	0	0	0	0	0	0	0	0	0	0	0	0	0	0	0	0	0	0	0	0	0	0	0	0	0	0	0	0	0	0	0	0	0	0	0	0	0	0	0	0	0	0	0	0	0
144	SRR22211964	0	0	0	0	0	0	0	0	0	0	0	0	0	0	0	0	0	0	0	0	0	0	0	0	0	0	0	0	3	0	0	0	0	0	0	0	0	0	0	0	0	0	0	0	0	0	0	0
145	SRR22211965	0	0	50	1e-05	0	0	0	0	0	0	0	0	143	2e-05	0	0	0	0	0	0	126	2e-05	0	0	0	0	0	0	10	0	0	0	0	0	0	0	121	2e-05	0	0	0	0	0	0	0	0	0	0
146	SRR22211966	0	0	145	0.00011	0	0	0	0	0	0	0	0	375	0.00027	0	0	360	0.00026	458	0.00034	0	0	0	0	53	4e-05	0	0	37	3e-05	0	0	0	0	0	0	0	0	0	0	0	0	0	0	0	0	0	0
147	SRR22211967	0	0	1389	0.00121	1	0	0	0	0	0	0	0	4	0	0	0	0	0	40	3e-05	11	1e-05	0	0	0	0	0	0	182	0.00016	0	0	0	0	0	0	11	1e-05	0	0	0	0	0	0	0	0	0	0
148	SRR22211968	0	0	194	0.00012	0	0	0	0	0	0	0	0	259	0.00016	0	0	218	0.00014	412	0.00026	1	0	0	0	0	0	178	0.00011	0	0	0	0	76	5e-05	0	0	1	0	0	0	0	0	0	0	0	0	0	0
149	SRR22211969	0	0	0	0	0	0	0	0	0	0	0	0	0	0	0	0	0	0	0	0	0	0	0	0	0	0	0	0	0	0	0	0	0	0	0	0	0	0	0	0	0	0	0	0	0	0	0	0
150	SRR22211970	0	0	1823	0.00118	1	0	1	0	0	0	0	0	0	0	1197	0.00078	0	0	0	0	958	0.00062	2	0	0	0	0	0	68	4e-05	0	0	0	0	0	0	922	0.0006	0	0	0	0	0	0	0	0	0	0
151	SRR22211971	0	0	0	0	0	0	0	0	0	0	0	0	0	0	0	0	0	0	0	0	0	0	0	0	0	0	0	0	0	0	0	0	0	0	0	0	0	0	0	0	0	0	0	0	0	0	0	0
152	SRR22211972	0	0	4504	0.00288	2063	0.00132	0	0	0	0	0	0	1	0	0	0	0	0	0	0	3	0	0	0	25	2e-05	0	0	60	4e-05	0	0	0	0	0	0	3	0	1215	0.00078	0	0	0	0	0	0	0	0
153	SRR22211973	0	0	0	0	0	0	0	0	0	0	0	0	0	0	0	0	0	0	0	0	0	0	0	0	0	0	0	0	0	0	0	0	0	0	0	0	0	0	0	0	0	0	0	0	0	0	0	0
154	SRR22211974	0	0	8	0	0	0	0	0	0	0	0	0	0	0	0	0	0	0	0	0	58	3e-05	0	0	0	0	0	0	1	0	0	0	0	0	0	0	0	0	0	0	0	0	0	0	0	0	0	0
155	SRR22211975	14	0	13	0	11	0	0	0	0	0	0	0	538	6e-05	0	0	0	0	0	0	820	9e-05	0	0	0	0	136	1e-05	74	1e-05	0	0	0	0	0	0	806	9e-05	0	0	0	0	0	0	9	0	0	0
156	SRR22211976	0	0	449	0.00027	0	0	0	0	0	0	0	0	0	0	0	0	0	0	2	0	712	0.00043	0	0	193	0.00012	0	0	63	4e-05	0	0	0	0	0	0	488	0.0003	0	0	0	0	0	0	0	0	0	0
157	SRR22211977	0	0	4	0	0	0	0	0	0	0	0	0	0	0	0	0	0	0	0	0	0	0	0	0	0	0	0	0	0	0	0	0	0	0	0	0	0	0	0	0	0	0	0	0	0	0	0	0
158	SRR22211978	0	0	0	0	0	0	0	0	0	0	0	0	0	0	0	0	0	0	0	0	0	0	0	0	0	0	0	0	0	0	0	0	0	0	0	0	0	0	0	0	0	0	0	0	0	0	0	0
159	SRR22211980	517	0.00023	755	0.00033	0	0	0	0	0	0	0	0	3186	0.00141	0	0	3	0	5	0	1	0	0	0	7	0	23	1e-05	686	0.0003	2	0	24	1e-05	0	0	1	0	0	0	2596	0.00115	0	0	0	0	0	0
160	SRR22211981	0	0	2499	0.00159	0	0	0	0	0	0	0	0	0	0	0	0	5	0	5	0	1449	0.00092	0	0	0	0	75	5e-05	348	0.00022	3	0	1	0	34	2e-05	1409	0.0009	5	0	714	0.00045	0	0	0	0	0	0
161	SRR22211982	3	0	2329	0.0016	0	0	0	0	0	0	0	0	0	0	0	0	0	0	2	0	2302	0.00158	0	0	807	0.00055	30	2e-05	69	5e-05	0	0	0	0	0	0	2241	0.00154	0	0	0	0	0	0	0	0	0	0
162	SRR22211983	27	1e-05	4796	0.00265	1	0	3	0	2	0	0	0	3	0	0	0	2048	0.00113	2876	0.00159	5627	0.00311	0	0	1092	0.0006	0	0	361	0.0002	0	0	0	0	0	0	5493	0.00304	0	0	0	0	0	0	0	0	0	0
163	SRR22211984	0	0	0	0	0	0	0	0	0	0	0	0	0	0	0	0	0	0	0	0	0	0	0	0	0	0	0	0	0	0	0	0	0	0	0	0	0	0	0	0	0	0	0	0	0	0	0	0
164	SRR22211986	0	0	0	0	0	0	0	0	0	0	0	0	0	0	0	0	0	0	0	0	0	0	0	0	0	0	0	0	0	0	0	0	0	0	0	0	0	0	0	0	0	0	0	0	0	0	0	0
165	SRR22211987	33	2e-05	45	2e-05	0	0	0	0	0	0	0	0	0	0	302	0.00015	0	0	0	0	1	0	0	0	0	0	0	0	1	0	0	0	0	0	0	0	1	0	0	0	1	0	0	0	0	0	0	0
166	SRR22211988	0	0	0	0	0	0	0	0	0	0	0	0	0	0	0	0	0	0	0	0	0	0	0	0	0	0	0	0	0	0	0	0	0	0	0	0	0	0	0	0	0	0	0	0	0	0	0	0
167	SRR22211989	0	0	59	6e-05	0	0	0	0	0	0	0	0	137	0.00013	0	0	176	0.00017	243	0.00023	218	0.00021	0	0	0	0	0	0	0	0	0	0	0	0	0	0	211	0.0002	0	0	139	0.00013	0	0	0	0	0	0
168	SRR22211990	0	0	264	8e-05	0	0	0	0	0	0	0	0	0	0	280	8e-05	1	0	1	0	3	0	2	0	0	0	0	0	37	1e-05	0	0	0	0	0	0	3	0	0	0	0	0	0	0	0	0	0	0
169	SRR22211991	0	0	4	0	0	0	0	0	0	0	0	0	15	1e-05	0	0	0	0	0	0	0	0	0	0	0	0	0	0	8	0	0	0	0	0	0	0	0	0	0	0	8	0	0	0	0	0	0	0
170	SRR22211992	0	0	0	0	0	0	0	0	0	0	0	0	0	0	0	0	0	0	0	0	0	0	0	0	0	0	0	0	0	0	0	0	0	0	0	0	0	0	0	0	0	0	0	0	0	0	0	0
171	SRR22211993	0	0	0	0	0	0	0	0	0	0	0	0	2	0	0	0	0	0	0	0	0	0	0	0	0	0	0	0	0	0	0	0	0	0	0	0	0	0	0	0	0	0	0	0	0	0	0	0
172	SRR22211994	0	0	4	0	0	0	0	0	0	0	0	0	2	0	0	0	0	0	0	0	7	1e-05	0	0	0	0	0	0	1	0	0	0	0	0	0	0	7	1e-05	0	0	0	0	0	0	0	0	0	0
173	SRR22211995	0	0	0	0	0	0	0	0	0	0	0	0	0	0	0	0	0	0	0	0	0	0	0	0	0	0	0	0	0	0	0	0	0	0	0	0	0	0	0	0	0	0	0	0	0	0	0	0
174	SRR22211996	0	0	0	0	0	0	0	0	0	0	0	0	0	0	0	0	0	0	0	0	0	0	0	0	0	0	0	0	0	0	0	0	0	0	0	0	0	0	0	0	0	0	0	0	0	0	0	0
175	SRR22211997	0	0	43	3e-05	0	0	0	0	0	0	0	0	42	3e-05	0	0	0	0	0	0	110	9e-05	0	0	0	0	0	0	20	2e-05	0	0	1	0	0	0	106	9e-05	0	0	0	0	0	0	0	0	0	0
176	SRR22211998	0	0	9	0	0	0	0	0	0	0	0	0	0	0	0	0	2	0	2	0	0	0	0	0	0	0	0	0	0	0	0	0	0	0	0	0	0	0	26	1e-05	0	0	0	0	0	0	0	0
177	SRR22211999	0	0	0	0	2	0	0	0	0	0	0	0	0	0	0	0	0	0	0	0	0	0	0	0	0	0	0	0	0	0	0	0	0	0	0	0	0	0	0	0	0	0	0	0	0	0	0	0
178	SRR22212000	0	0	1	0	0	0	0	0	0	0	0	0	0	0	0	0	0	0	0	0	0	0	0	0	0	0	0	0	0	0	0	0	0	0	0	0	0	0	0	0	0	0	0	0	0	0	0	0
179	SRR22212001	0	0	12	1e-05	0	0	0	0	0	0	0	0	0	0	0	0	0	0	0	0	15	1e-05	0	0	0	0	0	0	3	0	0	0	0	0	0	0	15	1e-05	0	0	0	0	0	0	0	0	0	0
180	SRR22212002	0	0	0	0	0	0	0	0	0	0	0	0	0	0	0	0	0	0	0	0	0	0	0	0	0	0	0	0	0	0	0	0	0	0	0	0	0	0	0	0	0	0	0	0	0	0	0	0
181	SRR22212003	0	0	0	0	7	0	0	0	0	0	0	0	0	0	2	0	0	0	0	0	0	0	0	0	0	0	0	0	0	0	0	0	0	0	0	0	0	0	0	0	0	0	0	0	0	0	0	0
182	SRR22212004	0	0	1	0	1	0	0	0	0	0	0	0	11	1e-05	0	0	0	0	0	0	63	4e-05	0	0	0	0	0	0	9	1e-05	0	0	0	0	0	0	61	4e-05	36	2e-05	0	0	0	0	0	0	0	0
183	SRR22212005	0	0	0	0	0	0	0	0	0	0	0	0	0	0	0	0	0	0	0	0	0	0	0	0	0	0	0	0	0	0	0	0	0	0	0	0	0	0	0	0	0	0	0	0	0	0	0	0
184	SRR22212006	0	0	0	0	0	0	0	0	0	0	0	0	0	0	0	0	0	0	0	0	0	0	0	0	0	0	0	0	0	0	0	0	0	0	0	0	0	0	0	0	0	0	0	0	0	0	0	0
185	SRR22212007	0	0	0	0	0	0	0	0	0	0	0	0	1	0	0	0	6	0	9	0	0	0	0	0	0	0	0	0	0	0	0	0	0	0	0	0	0	0	0	0	0	0	0	0	0	0	0	0
186	SRR22212008	0	0	0	0	0	0	0	0	0	0	0	0	0	0	0	0	0	0	0	0	0	0	0	0	0	0	0	0	0	0	0	0	0	0	0	0	0	0	0	0	0	0	0	0	0	0	0	0
187	SRR22212009	0	0	0	0	0	0	0	0	0	0	0	0	0	0	0	0	0	0	0	0	0	0	0	0	0	0	0	0	0	0	0	0	0	0	0	0	0	0	0	0	0	0	0	0	0	0	0	0
188	SRR22212010	0	0	1	0	0	0	0	0	0	0	0	0	0	0	0	0	0	0	0	0	0	0	0	0	0	0	0	0	1	0	0	0	0	0	0	0	0	0	0	0	0	0	0	0	0	0	0	0
189	SRR22212011	0	0	251	0.00012	0	0	0	0	0	0	0	0	1422	0.00066	0	0	59	3e-05	79	4e-05	1167	0.00054	0	0	106	5e-05	0	0	148	7e-05	0	0	0	0	0	0	1133	0.00052	0	0	9	0	0	0	0	0	0	0
190	SRR22212012	0	0	175	0.00011	96	6e-05	0	0	0	0	0	0	413	0.00026	0	0	312	0.0002	436	0.00028	420	0.00027	0	0	136	9e-05	0	0	87	6e-05	0	0	0	0	42	3e-05	407	0.00026	0	0	2829	0.00179	0	0	0	0	0	0
191	SRR22212013	0	0	5	0	0	0	0	0	0	0	0	0	7	0	0	0	0	0	0	0	0	0	0	0	0	0	0	0	0	0	0	0	0	0	0	0	0	0	0	0	13	1e-05	0	0	0	0	0	0
192	SRR22212014	0	0	0	0	0	0	0	0	0	0	0	0	1	0	0	0	0	0	0	0	2	0	0	0	0	0	0	0	1	0	0	0	0	0	0	0	0	0	0	0	0	0	0	0	0	0	0	0
193	SRR22212015	0	0	0	0	0	0	0	0	0	0	0	0	0	0	0	0	0	0	0	0	1	0	0	0	0	0	0	0	0	0	0	0	0	0	0	0	1	0	0	0	0	0	0	0	0	0	0	0
194	SRR22212016	0	0	1	0	0	0	0	0	0	0	0	0	1	0	0	0	0	0	0	0	2	0	0	0	1	0	0	0	0	0	0	0	0	0	0	0	2	0	0	0	0	0	0	0	0	0	0	0
195	SRR22212017	0	0	0	0	0	0	0	0	0	0	0	0	0	0	0	0	0	0	0	0	2	0	0	0	0	0	0	0	0	0	0	0	0	0	0	0	2	0	0	0	0	0	0	0	0	0	0	0
196	SRR22212018	0	0	0	0	0	0	0	0	0	0	0	0	0	0	0	0	0	0	0	0	0	0	0	0	0	0	0	0	0	0	0	0	0	0	0	0	0	0	0	0	0	0	0	0	0	0	0	0
197	SRR22212019	0	0	0	0	0	0	0	0	0	0	0	0	0	0	0	0	0	0	0	0	0	0	0	0	0	0	0	0	0	0	0	0	0	0	0	0	0	0	0	0	0	0	0	0	0	0	0	0
198	SRR22212020	0	0	166	0.00013	0	0	0	0	0	0	0	0	0	0	3574	0.00279	1	0	6	0	4	0	14	1e-05	4	0	0	0	192	0.00015	1	0	0	0	1	0	4	0	577	0.00045	1706	0.00133	0	0	0	0	0	0
199	SRR22212021	0	0	1	0	0	0	0	0	0	0	0	0	0	0	0	0	8	1e-05	15	1e-05	30	2e-05	0	0	0	0	0	0	0	0	0	0	0	0	0	0	29	2e-05	0	0	0	0	0	0	0	0	0	0
200	SRR22212022	1	0	54	5e-05	4	0	0	0	0	0	0	0	0	0	338	0.0003	0	0	0	0	1	0	1	0	0	0	0	0	0	0	0	0	0	0	0	0	1	0	5	0	0	0	0	0	0	0	0	0
201	SRR22212023	0	0	0	0	0	0	0	0	0	0	0	0	0	0	0	0	0	0	0	0	0	0	0	0	0	0	0	0	0	0	0	0	0	0	0	0	0	0	0	0	0	0	0	0	0	0	0	0
202	SRR22212024	0	0	4	0	4	0	0	0	1	0	0	0	0	0	43	4e-05	0	0	0	0	0	0	0	0	0	0	0	0	15	1e-05	0	0	0	0	0	0	0	0	19	2e-05	0	0	0	0	0	0	0	0
203	SRR22212025	0	0	2	0	0	0	0	0	0	0	0	0	0	0	0	0	0	0	0	0	0	0	0	0	3	0	0	0	1	0	0	0	32	1e-05	0	0	0	0	0	0	0	0	0	0	0	0	0	0
204	SRR22212026	0	0	0	0	0	0	0	0	0	0	0	0	0	0	0	0	0	0	0	0	0	0	0	0	0	0	0	0	0	0	0	0	0	0	0	0	0	0	0	0	0	0	0	0	0	0	0	0
205	SRR22212027	0	0	0	0	0	0	0	0	0	0	0	0	9	0	0	0	0	0	0	0	17	0	0	0	3	0	0	0	0	0	0	0	0	0	0	0	17	0	0	0	0	0	0	0	0	0	0	0
206	SRR22212028	0	0	0	0	0	0	0	0	0	0	0	0	0	0	0	0	0	0	0	0	0	0	0	0	0	0	0	0	0	0	0	0	0	0	0	0	0	0	0	0	0	0	0	0	0	0	0	0
207	SRR22212029	0	0	0	0	0	0	0	0	0	0	0	0	0	0	0	0	0	0	0	0	0	0	0	0	0	0	0	0	0	0	0	0	0	0	0	0	0	0	0	0	0	0	0	0	0	0	0	0
208	SRR22212030	0	0	0	0	0	0	0	0	0	0	0	0	0	0	0	0	0	0	0	0	0	0	0	0	0	0	0	0	0	0	0	0	0	0	0	0	0	0	0	0	0	0	0	0	0	0	0	0
209	SRR22212031	0	0	1082	0.0005	0	0	3	0	0	0	0	0	438	0.0002	0	0	0	0	49	2e-05	0	0	0	0	0	0	0	0	0	0	0	0	0	0	0	0	0	0	0	0	0	0	0	0	0	0	0	0
210	SRR22212032	0	0	5	0	2	0	0	0	0	0	0	0	421	0.00016	0	0	304	0.00012	360	0.00014	535	0.0002	0	0	0	0	0	0	15	1e-05	0	0	6	0	0	0	523	0.0002	0	0	0	0	0	0	0	0	0	0
211	SRR22212033	0	0	0	0	0	0	0	0	0	0	0	0	0	0	0	0	0	0	0	0	0	0	0	0	0	0	0	0	0	0	0	0	0	0	0	0	0	0	0	0	0	0	0	0	0	0	0	0
212	SRR22212034	0	0	26	1e-05	0	0	0	0	0	0	0	0	54	3e-05	0	0	0	0	0	0	55	3e-05	0	0	0	0	0	0	8	0	0	0	0	0	0	0	51	3e-05	0	0	0	0	0	0	0	0	0	0
213	SRR22212035	0	0	118	9e-05	42	3e-05	0	0	0	0	0	0	110	8e-05	0	0	0	0	0	0	352	0.00026	0	0	0	0	0	0	47	3e-05	0	0	2	0	0	0	344	0.00025	0	0	0	0	0	0	0	0	0	0
214	SRR22212036	0	0	718	0.00023	0	0	0	0	0	0	0	0	1	0	1126	0.00036	0	0	0	0	0	0	0	0	0	0	0	0	57	2e-05	0	0	0	0	0	0	0	0	0	0	0	0	0	0	0	0	0	0
215	SRR22212037	0	0	584	0.00021	0	0	0	0	0	0	0	0	0	0	54	2e-05	0	0	0	0	0	0	0	0	0	0	0	0	10	0	0	0	0	0	0	0	0	0	788	0.00028	0	0	0	0	0	0	0	0
216	SRR22212038	0	0	0	0	0	0	0	0	0	0	0	0	0	0	0	0	0	0	0	0	0	0	0	0	0	0	0	0	0	0	0	0	0	0	0	0	0	0	0	0	0	0	0	0	0	0	0	0
217	SRR22212039	0	0	0	0	0	0	0	0	0	0	0	0	0	0	30	1e-05	0	0	0	0	0	0	0	0	0	0	0	0	0	0	0	0	0	0	0	0	0	0	13	1e-05	0	0	0	0	0	0	0	0
218	SRR22212040	0	0	129	7e-05	58	3e-05	0	0	0	0	0	0	15	1e-05	0	0	0	0	1	0	1	0	0	0	0	0	6	0	6	0	0	0	0	0	0	0	0	0	0	0	0	0	0	0	0	0	0	0
219	SRR22212041	0	0	1	0	2	0	0	0	0	0	0	0	7	0	0	0	0	0	0	0	30	2e-05	0	0	0	0	0	0	5	0	0	0	0	0	0	0	27	1e-05	0	0	0	0	0	0	0	0	0	0
220	SRR22212042	0	0	4708	0.00126	1105	0.0003	1	0	0	0	0	0	0	0	430	0.00012	292	8e-05	451	0.00012	2	0	0	0	0	0	1	0	17	0	0	0	1	0	0	0	2	0	168	4e-05	0	0	0	0	0	0	0	0
221	SRR22212043	0	0	0	0	0	0	0	0	0	0	0	0	0	0	0	0	0	0	0	0	0	0	0	0	0	0	0	0	0	0	0	0	0	0	0	0	0	0	0	0	0	0	0	0	0	0	0	0
222	SRR22212045	0	0	42	2e-05	0	0	0	0	0	0	0	0	423	0.00017	0	0	40	2e-05	60	2e-05	651	0.00027	0	0	172	7e-05	0	0	81	3e-05	0	0	0	0	10	0	633	0.00026	0	0	0	0	0	0	0	0	0	0
223	SRR22212046	0	0	2	0	0	0	0	0	0	0	0	0	6	0	0	0	3	0	7	0	10	0	0	0	2	0	0	0	0	0	0	0	0	0	0	0	10	0	0	0	0	0	0	0	0	0	0	0
224	SRR22212047	0	0	0	0	0	0	0	0	0	0	0	0	0	0	0	0	0	0	0	0	0	0	0	0	0	0	0	0	0	0	0	0	0	0	0	0	0	0	0	0	0	0	0	0	0	0	0	0
225	SRR22212048	0	0	0	0	0	0	0	0	0	0	0	0	0	0	0	0	0	0	0	0	0	0	0	0	0	0	0	0	0	0	0	0	0	0	0	0	0	0	0	0	0	0	0	0	0	0	0	0
226	SRR22212049	1	0	8811	0.00508	2	0	0	0	1	0	0	0	0	0	0	0	0	0	0	0	0	0	0	0	18	1e-05	0	0	16	1e-05	0	0	0	0	0	0	0	0	0	0	0	0	0	0	0	0	0	0
227	SRR22212050	0	0	0	0	4004	0.00209	1	0	0	0	0	0	1	0	3	0	0	0	49	3e-05	2874	0.0015	0	0	1614	0.00084	990	0.00052	51	3e-05	6	0	0	0	0	0	2795	0.00146	187	0.0001	0	0	0	0	0	0	0	0
228	SRR22212051	0	0	0	0	0	0	0	0	0	0	0	0	0	0	0	0	0	0	0	0	0	0	0	0	0	0	0	0	0	0	0	0	0	0	0	0	0	0	0	0	0	0	0	0	0	0	0	0
229	SRR22212052	0	0	4478	0.00383	2836	0.00243	1	0	0	0	0	0	1	0	1956	0.00167	23	2e-05	180	0.00015	1400	0.0012	0	0	0	0	0	0	0	0	0	0	0	0	0	0	1372	0.00117	105	9e-05	0	0	0	0	0	0	0	0
230	SRR22212053	0	0	0	0	0	0	0	0	0	0	0	0	0	0	0	0	0	0	0	0	0	0	0	0	0	0	0	0	0	0	0	0	0	0	0	0	0	0	0	0	0	0	0	0	0	0	0	0
231	SRR22212054	0	0	1111	0.00068	0	0	0	0	0	0	0	0	3181	0.00194	0	0	12	1e-05	16	1e-05	3651	0.00223	0	0	506	0.00031	325	0.0002	481	0.00029	0	0	1	0	0	0	3540	0.00216	0	0	138	8e-05	0	0	0	0	0	0
232	SRR22212055	0	0	0	0	0	0	0	0	0	0	0	0	0	0	0	0	0	0	0	0	0	0	0	0	0	0	0	0	0	0	0	0	0	0	0	0	0	0	0	0	0	0	0	0	0	0	0	0
233	SRR22212056	0	0	160	8e-05	117	6e-05	0	0	0	0	0	0	139	7e-05	0	0	0	0	196	9e-05	0	0	0	0	35	2e-05	5	0	91	4e-05	1	0	0	0	108	5e-05	0	0	0	0	0	0	0	0	0	0	0	0
234	SRR22212057	0	0	0	0	0	0	0	0	0	0	0	0	0	0	0	0	0	0	0	0	0	0	0	0	2	0	0	0	0	0	0	0	0	0	0	0	0	0	0	0	0	0	0	0	0	0	0	0
235	SRR22212058	0	0	4	1e-05	0	0	0	0	0	0	0	0	0	0	0	0	0	0	0	0	0	0	0	0	0	0	0	0	0	0	0	0	0	0	0	0	0	0	0	0	0	0	0	0	0	0	0	0
236	SRR22212059	0	0	3	0	3	0	1	0	0	0	0	0	1	0	4823	0.00336	0	0	0	0	5	0	4	0	0	0	0	0	258	0.00018	0	0	0	0	0	0	5	0	273	0.00019	0	0	0	0	0	0	0	0
237	SRR22212060	0	0	0	0	0	0	0	0	0	0	0	0	0	0	4042	0.00433	0	0	0	0	0	0	3	0	0	0	0	0	311	0.00033	0	0	0	0	0	0	0	0	254	0.00027	0	0	0	0	0	0	0	0
238	SRR22212061	0	0	191	0.00012	0	0	0	0	0	0	0	0	164	0.0001	0	0	0	0	0	0	0	0	0	0	0	0	0	0	0	0	0	0	2	0	1	0	0	0	0	0	0	0	0	0	0	0	0	0
239	SRR22212062	0	0	0	0	0	0	0	0	0	0	0	0	44	2e-05	0	0	0	0	0	0	0	0	0	0	0	0	0	0	0	0	0	0	0	0	0	0	0	0	0	0	0	0	0	0	0	0	0	0
240	SRR22212063	0	0	0	0	0	0	0	0	0	0	0	0	0	0	0	0	0	0	0	0	0	0	0	0	0	0	0	0	0	0	0	0	0	0	0	0	0	0	0	0	0	0	0	0	0	0	0	0
241	SRR22212064	0	0	0	0	0	0	0	0	0	0	0	0	0	0	0	0	0	0	0	0	0	0	0	0	0	0	0	0	0	0	0	0	0	0	0	0	0	0	0	0	0	0	0	0	0	0	0	0
242	SRR22212065	0	0	0	0	0	0	0	0	0	0	0	0	0	0	0	0	0	0	0	0	0	0	0	0	0	0	0	0	0	0	0	0	0	0	0	0	0	0	0	0	0	0	0	0	0	0	0	0
243	SRR22212066	0	0	4	0	0	0	0	0	0	0	0	0	0	0	15	1e-05	2	0	2	0	20	1e-05	0	0	0	0	0	0	3	0	0	0	0	0	0	0	20	1e-05	0	0	0	0	0	0	0	0	0	0
244	SRR22212067	0	0	0	0	0	0	0	0	0	0	0	0	0	0	10	2e-05	0	0	3	0	14	2e-05	0	0	0	0	0	0	1	0	0	0	0	0	0	0	14	2e-05	0	0	0	0	0	0	0	0	0	0
245	SRR22212068	0	0	0	0	0	0	0	0	0	0	0	0	0	0	0	0	0	0	0	0	0	0	0	0	0	0	0	0	0	0	0	0	0	0	0	0	0	0	0	0	0	0	0	0	0	0	0	0
246	SRR22212069	0	0	0	0	0	0	0	0	0	0	0	0	0	0	0	0	0	0	0	0	0	0	0	0	0	0	0	0	0	0	0	0	0	0	0	0	0	0	0	0	0	0	0	0	0	0	0	0
247	SRR22212070	0	0	0	0	0	0	0	0	0	0	0	0	0	0	0	0	0	0	0	0	0	0	0	0	0	0	0	0	0	0	0	0	0	0	0	0	0	0	0	0	0	0	0	0	0	0	0	0
248	SRR22212071	0	0	0	0	0	0	0	0	0	0	0	0	0	0	0	0	0	0	0	0	0	0	0	0	0	0	0	0	0	0	0	0	0	0	0	0	0	0	0	0	0	0	0	0	0	0	0	0
249	SRR22212072	0	0	829	0.00047	0	0	0	0	0	0	0	0	2	0	0	0	1	0	2	0	11	1e-05	0	0	172	0.0001	0	0	39	2e-05	0	0	0	0	84	5e-05	9	1e-05	0	0	5283	0.00299	0	0	0	0	0	0
250	SRR22212073	0	0	102	6e-05	0	0	0	0	0	0	0	0	3686	0.00203	1	0	0	0	6	0	4358	0.00241	0	0	492	0.00027	14	1e-05	111	6e-05	0	0	0	0	4	0	4081	0.00225	0	0	16	1e-05	0	0	0	0	0	0
251	SRR22212074	0	0	0	0	0	0	0	0	0	0	0	0	0	0	0	0	0	0	0	0	0	0	0	0	0	0	0	0	0	0	0	0	0	0	0	0	0	0	0	0	0	0	0	0	0	0	0	0
252	SRR22212075	3	0	44	3e-05	1	0	1	0	0	0	0	0	0	0	210	0.00015	0	0	4	0	312	0.00023	0	0	301	0.00022	0	0	52	4e-05	0	0	1	0	0	0	0	0	0	0	0	0	0	0	0	0	0	0
253	SRR22212076	2	0	5	0	11	1e-05	394	0.00021	0	0	0	0	1570	0.00084	0	0	112	6e-05	932	0.0005	1689	0.00091	0	0	907	0.00049	645	0.00035	283	0.00015	199	0.00011	7	0	0	0	1641	0.00088	2	0	0	0	0	0	0	0	0	0
254	SRR22212077	0	0	0	0	0	0	0	0	0	0	0	0	0	0	0	0	0	0	0	0	0	0	0	0	0	0	0	0	0	0	0	0	0	0	0	0	0	0	0	0	0	0	0	0	0	0	0	0
255	Control(human)_1	0	0	0	0	0	0	0	0	0	0	0	0	0	0	0	0	0	0	0	0	0	0	0	0	0	0	0	0	0	0	0	0	0	0	0	0	0	0	0	0	0	0	0	0	0	0	0	0
256	Control(human)_2	0	0	0	0	0	0	0	0	0	0	0	0	0	0	0	0	0	0	0	0	0	0	0	0	0	0	0	0	0	0	0	0	0	0	0	0	0	0	0	0	0	0	0	0	0	0	0	0
257	Control(human)_3	0	0	0	0	0	0	0	0	0	0	0	0	0	0	0	0	0	0	0	0	0	0	0	0	0	0	0	0	0	0	0	0	0	0	0	0	0	0	0	0	0	0	0	0	0	0	0	0
258	Control(human)_4	0	0	0	0	0	0	0	0	0	0	0	0	0	0	0	0	0	0	0	0	0	0	0	0	0	0	0	0	0	0	0	0	0	0	0	0	0	0	0	0	0	0	0	0	0	0	0	0
259	Control(water)_1	0	0	0	0	0	0	0	0	0	0	0	0	0	0	0	0	0	0	0	0	0	0	0	0	0	0	0	0	0	0	0	0	0	0	0	0	0	0	0	0	0	0	0	0	0	0	0	0
260	Control(water)_2	0	0	0	0	0	0	0	0	0	0	0	0	0	0	0	0	0	0	0	0	0	0	0	0	0	0	0	0	0	0	0	0	0	0	0	0	0	0	0	0	0	0	0	0	0	0	0	0
261	Control(water)_3	0	0	0	0	0	0	0	0	0	0	0	0	0	0	0	0	0	0	0	0	0	0	0	0	0	0	0	0	0	0	0	0	0	0	0	0	0	0	0	0	0	0	0	0	0	0	0	0
262	Control(water)_4	0	0	0	0	0	0	0	0	0	0	0	0	0	0	0	0	0	0	0	0	0	0	0	0	0	0	0	0	0	0	0	0	0	0	0	0	0	0	0	0	0	0	0	0	0	0	0	0
263	Control(water)_5	0	0	0	0	0	0	0	0	0	0	0	0	0	0	0	0	0	0	0	0	0	0	0	0	0	0	0	0	0	0	0	0	0	0	0	0	0	0	0	0	0	0	0	0	0	0	0	0
[truncated: 18 more columns]

## Sheet: Supplementary Table S7
No.	Sample	Total Reads	5bp	5bp / Total Selected Reads (%)
1	SRR22211849_1	1403283	258299	18.4068
2	SRR22211849_2	1403283	249695	17.7936
3	SRR22211876_1	1984962	468711	23.6131
4	SRR22211876_2	1984962	446498	22.494
5	SRR22211877_1	1438958	366803	25.4909
6	SRR22211877_2	1438958	354982	24.6694
7	SRR22211898_1	1064955	163574	15.3597
8	SRR22211898_2	1064955	163087	15.314
9	SRR22211958_1	901346	161648	17.9341
10	SRR22211958_2	901346	159395	17.6841
11	SRR22212049_1	867543	157515	18.1564
12	SRR22212049_2	867543	152079	17.5299

## Sheet: Supplementary Table S8
	Dataset	Target of probe sequences
		Beta-actin-F	Beta-actin-R	Kras A1 inv k	Kras B1 inv k	Kras B2 inv k	Kras G12A Inv k	Kras G12C Inv k	Kras G12D Inv k	Kras G12R Inv k	Kras G12S Inv k	Kras G12V Inv k	Kras G13D Inv k
Primary Colorectal tumor	ERR256712	0	0	250	51	6	0	0	0	0	0	0	0
	ERR256714	0	0	234	28	7	1	0	0	1	0	0	0
	ERR256716	0	0	414	53	11	0	0	0	0	205	0	0
	ERR256718	0	0	174	47	0	0	0	0	0	0	0	0
	ERR256720	0	0	580	160	15	0	1	1	0	1	4	0
	ERR256722	0	0	134	45	0	0	38	0	0	0	1	0
	ERR256724	0	0	449	66	2	0	0	1	0	0	0	170
	ERR256726	0	0	466	85	8	0	0	1	0	0	0	0
	ERR256728	0	0	437	85	6	0	0	0	0	0	0	0
	ERR256730	0	0	166	40	6	0	0	0	0	0	0	0
	ERR256732	0	0	338	16	1	0	0	0	0	0	1	0
	ERR256734	0	0	389	29	2	0	0	0	0	0	0	1
	ERR256736	0	0	366	33	2	0	0	84	0	0	1	0
	ERR256738	0	0	376	29	1	0	0	1	0	0	75	0
	ERR256740	0	1	112	17	1	0	1	1	0	0	0	0
	ERR256742	0	0	180	64	11	0	0	57	0	0	1	0
	ERR256744	0	1	117	41	14	0	1	0	0	0	0	0
	ERR256746	0	0	69	15	8	0	0	0	0	0	0	0
	ERR256748	0	0	98	39	16	0	0	0	0	0	0	0
	ERR256750	0	1	189	54	13	0	76	0	0	0	2	1
	ERR256752	0	0	167	35	6	0	0	122	0	0	0	0
	ERR256754	0	1	121	36	7	0	0	0	0	0	0	0
	ERR256756	0	0	109	33	12	0	0	0	0	0	0	0
	ERR256758	0	1	104	43	8	0	0	0	0	0	0	0
	ERR256760	0	0	474	75	14	0	0	109	0	0	0	1
	ERR256762	0	0	107	36	15	0	0	0	0	0	40	0
	ERR256764	0	0	98	37	6	0	1	0	0	0	0	0
	ERR256766	0	1	146	31	19	0	0	0	0	0	0	0
	ERR256768	0	0	121	49	13	0	0	0	0	0	0	0
	ERR256770	0	0	128	22	10	0	0	62	0	0	0	0
	ERR256772	0	1	115	53	10	0	0	2	0	0	58	0
	ERR256774	0	0	81	50	1	0	0	0	0	0	0	0
	ERR256776	0	0	435	46	1	0	0	177	0	0	1	0
	ERR256778	0	0	128	52	9	0	0	0	0	0	0	1
	ERR256780	0	1	139	50	15	0	0	0	0	0	2	0
	ERR256782	0	0	122	40	32	0	0	0	0	0	1	0
	ERR256784	0	0	104	33	3	0	0	3	0	0	0	0
	ERR256786	0	0	148	66	15	0	1	56	0	0	0	0
	ERR256788	0	0	106	26	4	0	0	0	0	0	0	0
	ERR256790	0	0	133	35	7	0	1	3	0	0	0	0
	ERR256792	0	0	126	36	6	0	0	0	0	0	0	0
	ERR256794	1	0	92	33	9	0	0	1	0	0	0	0
	ERR256796	1	2	117	54	5	0	0	0	0	0	0	0
	ERR256798	0	0	135	58	16	0	1	0	0	0	81	0
	ERR256800	0	0	127	46	7	0	0	0	0	0	0	0
	ERR256802	1	1	121	23	6	0	0	45	0	0	0	0
	ERR256804	0	2	114	24	10	0	0	0	0	0	0	0
	ERR256806	0	1	130	57	21	1	0	0	1	0	0	0
	ERR256808	0	1	106	47	8	0	0	0	0	0	0	0
	ERR256810	0	2	47	14	4	0	0	0	0	0	30	0
	ERR256812	0	0	177	58	17	0	0	0	0	0	0	0
	ERR256814	0	0	65	9	4	0	0	0	0	0	0	0
	ERR256816	0	1	94	30	6	0	1	0	0	2	0	0
	ERR256818	0	0	384	68	1	0	0	0	0	1	90	0
	ERR256820	0	0	161	39	12	0	0	0	0	0	0	0
	ERR256822	0	0	137	57	22	0	0	2	0	0	0	0
	ERR256824	1	0	115	33	18	0	0	0	0	1	0	0
	ERR256826	0	1	57	26	7	0	1	0	0	0	0	0
	ERR256828	0	0	387	87	3	0	0	0	0	0	0	0
	ERR256830	0	0	413	72	4	135	0	0	135	0	0	0
Adjacent normal mucosa	ERR256711	0	0	215	44	10	0	0	0	0	0	0	0
	ERR256713	0	0	331	89	26	0	0	0	0	0	0	0
	ERR256715	0	0	367	83	18	0	0	0	0	1	0	0
	ERR256717	0	0	169	26	0	0	0	0	0	0	0	0
	ERR256719	0	0	394	68	3	0	0	1	0	0	0	0
	ERR256721	0	0	97	32	17	0	0	0	0	0	0	0
	ERR256723	0	0	478	86	21	0	0	0	0	0	0	0
	ERR256725	0	3	384	63	7	0	0	0	0	0	0	0
	ERR256727	0	0	420	78	1	0	0	0	0	0	0	1
	ERR256729	0	0	177	51	9	0	1	0	0	0	0	0
	ERR256731	0	0	386	34	1	0	1	0	0	0	0	0
	ERR256733	0	0	387	28	1	0	0	0	0	1	0	0
	ERR256735	0	0	418	28	0	0	0	0	0	2	0	0
	ERR256737	0	0	444	48	1	0	0	2	0	0	1	0
	ERR256739	0	0	83	19	4	0	0	0	0	0	1	0
	ERR256741	0	1	109	50	10	0	0	0	0	1	1	0
	ERR256743	0	0	98	20	15	0	0	1	0	0	0	0
	ERR256745	0	0	120	42	14	0	0	0	0	1	0	0
	ERR256747	0	1	107	32	7	0	1	0	0	0	0	0
	ERR256749	0	0	100	26	4	0	2	0	0	0	0	0
	ERR256751	0	0	107	34	12	0	0	2	0	0	1	0
	ERR256753	0	1	124	36	9	0	1	0	0	0	0	0
	ERR256755	0	0	89	26	2	0	0	0	0	0	0	0
	ERR256757	0	1	124	41	14	0	0	1	0	0	0	0
	ERR256759	0	1	412	38	2	1	0	0	1	0	0	0
	ERR256761	0	0	118	55	12	2	0	0	2	0	0	0
	ERR256763	0	1	116	60	24	0	0	0	0	0	1	0
	ERR256765	0	0	164	55	11	0	0	0	0	0	0	0
	ERR256767	0	1	135	55	14	1	1	0	1	0	0	0
	ERR256769	0	1	117	21	6	0	0	3	0	0	0	0
	ERR256771	0	0	78	30	14	0	0	0	0	0	1	0
	ERR256773	0	0	112	21	0	0	0	0	0	0	0	1
	ERR256775	0	0	449	32	5	1	2	0	1	0	0	0
	ERR256777	0	1	97	36	7	0	0	0	0	0	0	0
	ERR256779	0	0	106	59	22	0	0	0	0	0	1	0
	ERR256781	0	1	103	29	37	0	1	0	0	0	0	0
	ERR256783	0	0	124	37	8	0	1	0	0	1	0	0
	ERR256785	0	0	149	58	8	0	1	1	0	0	0	0
	ERR256787	1	1	144	32	19	0	0	1	0	0	0	0
	ERR256789	0	0	141	48	9	0	0	0	0	0	0	0
	ERR256791	0	0	108	41	12	0	0	0	0	0	0	0
	ERR256793	0	0	117	39	14	0	0	0	0	0	0	0
	ERR256795	0	0	116	50	3	0	0	0	0	0	1	0
	ERR256797	0	1	140	18	5	0	1	0	0	0	1	0
	ERR256799	0	0	138	58	29	0	0	0	0	0	0	0
	ERR256801	0	1	112	42	4	0	0	0	0	0	0	0
	ERR256803	0	0	76	25	8	0	0	1	0	0	0	0
	ERR256805	0	0	106	38	18	0	0	0	0	0	0	0
	ERR256807	0	0	102	49	9	1	0	0	1	0	0	0
	ERR256809	0	0	59	20	6	0	1	0	0	0	0	0
	ERR256811	0	0	70	11	5	0	0	1	0	0	0	0
	ERR256813	1	0	78	31	2	0	0	0	0	0	0	0
	ERR256815	0	1	120	43	10	0	0	0	0	0	0	0
	ERR256817	0	0	421	73	0	0	0	0	0	1	0	0
	ERR256819	1	1	122	37	8	0	0	0	0	0	0	0
	ERR256821	0	0	129	140	7	0	0	0	0	0	0	0
	ERR256823	0	0	114	19	6	0	0	0	0	0	0	0
	ERR256825	0	1	164	45	6	0	0	0	0	0	0	0
	ERR256827	0	0	282	28	3	0	0	0	0	0	0	0
	ERR256829	0	1	363	88	5	2	0	4	2	1	0	1

## Sheet: Supplementary Table S9
	Dataset	Target of probe sequences
		Kras-A	Kras-B	Kras-C	Kras-D	Kras-E	Kras-F	Kras-G	Kras-H	Kras-I	Kras B1 inv k	Kras B2 inv k
Primary Colorectal tumor	ERR256712	0	0	0	5	7	3	768	8	3	51	6
	ERR256714	0	0	0	5	9	9	1193	17	7	28	7
	ERR256716	0	0	0	7	14	14	1518	19	8	53	11
	ERR256718	0	0	0	3	4	8	776	8	7	47	0
	ERR256720	0	0	0	14	24	24	3588	27	15	160	15
	ERR256722	0	0	0	1	4	3	528	2	0	45	0
	ERR256724	0	0	0	6	12	21	2091	16	9	66	2
	ERR256726	0	0	0	6	20	15	2024	11	9	85	8
	ERR256728	0	0	0	10	9	17	2058	20	10	85	6
	ERR256730	0	0	0	1	4	1	588	10	4	40	6
	ERR256732	1	1	1	4	13	18	1799	12	4	16	1
	ERR256734	0	0	0	2	7	10	1594	13	9	29	2
	ERR256736	0	0	0	5	5	10	1332	12	2	33	2
	ERR256738	0	0	0	0	3	9	932	4	4	29	1
	ERR256740	0	0	0	10	14	24	3045	28	14	17	1
	ERR256742	0	0	0	8	6	11	744	6	5	64	11
	ERR256744	0	0	0	7	19	13	1969	13	8	41	14
	ERR256746	0	0	0	5	9	15	1333	10	6	15	8
	ERR256748	0	0	0	10	17	11	1987	19	6	39	16
	ERR256750	0	0	0	14	19	19	2617	25	14	54	13
	ERR256752	1	1	1	3	5	5	686	7	2	35	6
	ERR256754	0	0	0	2	11	11	1533	11	6	36	7
	ERR256756	1	1	1	2	11	22	1771	10	8	33	12
	ERR256758	1	0	0	11	16	31	2376	21	12	43	8
	ERR256760	0	0	0	2	14	15	2051	17	9	75	14
	ERR256762	0	0	0	6	12	17	1574	19	9	36	15
	ERR256764	1	1	1	5	19	13	1434	21	7	37	6
	ERR256766	0	0	0	11	17	16	2107	28	8	31	19
	ERR256768	0	0	0	14	13	16	1953	26	8	49	13
	ERR256770	0	0	0	8	17	16	1993	15	8	22	10
	ERR256772	0	0	0	8	19	24	2176	24	14	53	10
	ERR256774	0	0	0	13	25	23	2143	24	10	50	1
	ERR256776	0	0	0	4	12	14	1610	15	8	46	1
	ERR256778	0	0	0	12	23	24	2634	18	12	52	9
	ERR256780	1	1	1	6	11	13	2080	24	9	50	15
	ERR256782	0	0	0	6	15	13	2136	18	8	40	32
	ERR256784	0	0	0	4	16	20	1884	22	9	33	3
	ERR256786	0	0	0	7	17	20	2308	21	15	66	15
	ERR256788	0	0	0	6	18	19	2383	28	12	26	4
	ERR256790	0	0	0	6	11	17	1783	10	12	35	7
	ERR256792	0	0	0	6	18	14	2077	22	13	36	6
	ERR256794	0	0	0	13	11	11	2016	21	14	33	9
	ERR256796	0	0	0	4	18	18	2311	22	11	54	5
	ERR256798	0	0	0	11	10	24	2038	13	6	58	16
	ERR256800	0	0	0	6	12	16	1880	21	10	46	7
	ERR256802	0	0	0	7	15	23	2438	32	13	23	6
	ERR256804	0	0	0	7	12	9	1373	18	11	24	10
	ERR256806	0	0	1	8	14	14	1716	15	9	57	21
	ERR256808	0	0	0	6	9	14	1731	12	9	47	8
	ERR256810	0	0	0	6	23	18	2117	15	6	14	4
	ERR256812	1	1	1	11	12	18	2492	27	12	58	17
	ERR256814	0	0	0	2	13	14	1935	11	1	9	4
	ERR256816	0	0	0	10	15	20	2227	26	13	30	6
	ERR256818	0	0	0	1	9	9	1589	19	12	68	1
	ERR256820	0	0	0	8	13	15	2486	14	11	39	12
	ERR256822	0	0	0	9	14	23	2423	26	14	57	22
	ERR256824	0	0	0	7	15	15	1714	20	7	33	18
	ERR256826	0	0	0	4	15	8	1407	8	8	26	7
	ERR256828	0	0	1	9	16	15	1486	19	12	87	3
	ERR256830	0	0	0	3	3	8	1187	16	8	72	4
Adjacent normal mucosa	ERR256711	0	0	0	0	4	3	614	3	1	44	10
	ERR256713	0	0	0	10	14	9	1342	7	4	89	26
	ERR256715	0	0	0	6	6	13	1522	14	9	83	18
	ERR256717	0	0	0	2	5	1	661	7	7	26	0
	ERR256719	0	0	0	3	11	13	1452	12	10	68	3
	ERR256721	0	0	0	3	6	1	453	8	3	32	17
	ERR256723	0	0	0	11	16	16	1874	16	17	86	21
	ERR256725	0	0	0	3	9	7	1247	6	6	63	7
	ERR256727	0	0	0	10	3	10	1277	10	7	78	1
	ERR256729	0	0	0	1	8	4	695	4	5	51	9
	ERR256731	1	1	1	5	4	14	1415	10	5	34	1
	ERR256733	0	0	0	3	7	16	1373	17	18	28	1
	ERR256735	0	0	0	1	6	10	1185	15	9	28	0
	ERR256737	0	0	0	4	14	6	1435	10	10	48	1
	ERR256739	0	0	0	7	12	13	1622	16	6	19	4
	ERR256741	0	0	0	0	1	4	466	11	6	50	10
	ERR256743	0	0	0	5	15	13	1849	18	8	20	15
	ERR256745	0	0	0	5	15	10	1766	12	7	42	14
	ERR256747	0	0	0	2	13	14	1629	10	9	32	7
	ERR256749	0	0	0	9	15	16	1860	18	12	26	4
	ERR256751	0	0	0	5	4	7	611	4	2	34	12
	ERR256753	0	0	0	12	12	23	2009	22	9	36	9
	ERR256755	2	2	2	8	15	21	1496	20	11	26	2
	ERR256757	0	0	0	11	12	18	1870	9	9	41	14
	ERR256759	0	0	0	4	11	10	1586	10	8	38	2
	ERR256761	0	0	0	5	23	21	2277	17	11	55	12
	ERR256763	0	0	0	4	12	20	1782	10	10	60	24
	ERR256765	0	0	0	10	17	15	2010	14	9	55	11
	ERR256767	0	0	0	4	17	19	2175	28	16	55	14
	ERR256769	0	0	0	6	16	14	1682	12	7	21	6
	ERR256771	0	0	0	7	6	15	1559	12	7	30	14
	ERR256773	0	0	0	7	6	20	1799	11	10	21	0
	ERR256775	0	0	0	2	6	6	885	6	2	32	5
	ERR256777	0	0	0	4	13	18	2150	20	11	36	7
	ERR256779	0	0	0	9	12	17	1932	10	12	59	22
	ERR256781	0	0	0	6	11	22	1987	23	15	29	37
	ERR256783	0	0	0	10	13	25	1955	18	6	37	8
	ERR256785	0	0	0	10	15	15	2089	12	9	58	8
	ERR256787	0	0	0	10	8	15	1993	18	4	32	19
	ERR256789	0	0	0	9	4	16	1730	15	9	48	9
	ERR256791	0	0	0	7	9	13	1692	14	5	41	12
	ERR256793	0	0	0	6	20	18	2023	30	11	39	14
	ERR256795	0	0	0	4	22	16	2274	14	8	50	3
	ERR256797	0	0	0	1	14	14	2236	26	4	18	5
	ERR256799	0	0	1	4	11	16	1728	20	8	58	29
	ERR256801	0	0	0	6	16	6	1695	12	7	42	4
	ERR256803	0	0	0	7	16	15	1340	12	6	25	8
	ERR256805	0	0	0	5	10	10	1493	12	3	38	18
	ERR256807	0	0	0	12	14	25	2199	21	13	49	9
	ERR256809	0	0	0	7	16	11	1515	16	11	20	6
	ERR256811	0	0	0	8	7	10	1716	17	9	11	5
	ERR256813	0	0	0	8	15	9	1809	17	8	31	2
	ERR256815	0	0	0	5	22	17	2524	23	15	43	10
	ERR256817	0	0	0	4	9	9	1091	10	4	73	0
	ERR256819	0	0	0	10	25	15	2089	12	10	37	8
	ERR256821	0	0	0	3	7	21	1970	28	16	140	7
	ERR256823	0	0	0	7	11	4	1559	11	6	19	6
	ERR256825	0	0	0	9	17	29	2422	15	6	45	6
	ERR256827	0	0	0	2	6	13	1411	14	7	28	3
	ERR256829	0	0	0	7	6	10	1298	16	12	88	5

## Sheet: Supplementary Table S10
	Dataset	Target of probe sequences
		Kras G12A Inv k	Kras G12C Inv k	Kras G12D Inv k	Kras G12R Inv k	Kras G12S Inv k	Kras G12V Inv k	Kras G13D Inv k	Kras-G	Kras A1 inv k	Kras B1 inv k	Kras B2 inv k	Beta-actin-F	Beta-actin-R
	P-value	0.343243	0.201142	0.009341	0.343243	0.330743	0.017604	0.318443	0.039849	0.726906	0.777972	0.599611	0.699849	0.872999
Primary Colorectal tumor	ERR256712	0	0	0	0	0	0	0	768	250	51	6	0	0
	ERR256714	1	0	0	1	0	0	0	1193	234	28	7	0	0
	ERR256716	0	0	0	0	205	0	0	1518	414	53	11	0	0
	ERR256718	0	0	0	0	0	0	0	776	174	47	0	0	0
	ERR256720	0	1	1	0	1	4	0	3588	580	160	15	0	0
	ERR256722	0	38	0	0	0	1	0	528	134	45	0	0	0
	ERR256724	0	0	1	0	0	0	170	2091	449	66	2	0	0
	ERR256726	0	0	1	0	0	0	0	2024	466	85	8	0	0
	ERR256728	0	0	0	0	0	0	0	2058	437	85	6	0	0
	ERR256730	0	0	0	0	0	0	0	588	166	40	6	0	0
	ERR256732	0	0	0	0	0	1	0	1799	338	16	1	0	0
	ERR256734	0	0	0	0	0	0	1	1594	389	29	2	0	0
	ERR256736	0	0	84	0	0	1	0	1332	366	33	2	0	0
	ERR256738	0	0	1	0	0	75	0	932	376	29	1	0	0
	ERR256740	0	1	1	0	0	0	0	3045	112	17	1	0	1
	ERR256742	0	0	57	0	0	1	0	744	180	64	11	0	0
	ERR256744	0	1	0	0	0	0	0	1969	117	41	14	0	1
	ERR256746	0	0	0	0	0	0	0	1333	69	15	8	0	0
	ERR256748	0	0	0	0	0	0	0	1987	98	39	16	0	0
	ERR256750	0	76	0	0	0	2	1	2617	189	54	13	0	1
	ERR256752	0	0	122	0	0	0	0	686	167	35	6	0	0
	ERR256754	0	0	0	0	0	0	0	1533	121	36	7	0	1
	ERR256756	0	0	0	0	0	0	0	1771	109	33	12	0	0
	ERR256758	0	0	0	0	0	0	0	2376	104	43	8	0	1
	ERR256760	0	0	109	0	0	0	1	2051	474	75	14	0	0
	ERR256762	0	0	0	0	0	40	0	1574	107	36	15	0	0
	ERR256764	0	1	0	0	0	0	0	1434	98	37	6	0	0
	ERR256766	0	0	0	0	0	0	0	2107	146	31	19	0	1
	ERR256768	0	0	0	0	0	0	0	1953	121	49	13	0	0
	ERR256770	0	0	62	0	0	0	0	1993	128	22	10	0	0
	ERR256772	0	0	2	0	0	58	0	2176	115	53	10	0	1
	ERR256774	0	0	0	0	0	0	0	2143	81	50	1	0	0
	ERR256776	0	0	177	0	0	1	0	1610	435	46	1	0	0
	ERR256778	0	0	0	0	0	0	1	2634	128	52	9	0	0
	ERR256780	0	0	0	0	0	2	0	2080	139	50	15	0	1
	ERR256782	0	0	0	0	0	1	0	2136	122	40	32	0	0
	ERR256784	0	0	3	0	0	0	0	1884	104	33	3	0	0
	ERR256786	0	1	56	0	0	0	0	2308	148	66	15	0	0
	ERR256788	0	0	0	0	0	0	0	2383	106	26	4	0	0
	ERR256790	0	1	3	0	0	0	0	1783	133	35	7	0	0
	ERR256792	0	0	0	0	0	0	0	2077	126	36	6	0	0
	ERR256794	0	0	1	0	0	0	0	2016	92	33	9	1	0
	ERR256796	0	0	0	0	0	0	0	2311	117	54	5	1	2
	ERR256798	0	1	0	0	0	81	0	2038	135	58	16	0	0
	ERR256800	0	0	0	0	0	0	0	1880	127	46	7	0	0
	ERR256802	0	0	45	0	0	0	0	2438	121	23	6	1	1
	ERR256804	0	0	0	0	0	0	0	1373	114	24	10	0	2
	ERR256806	1	0	0	1	0	0	0	1716	130	57	21	0	1
	ERR256808	0	0	0	0	0	0	0	1731	106	47	8	0	1
	ERR256810	0	0	0	0	0	30	0	2117	47	14	4	0	2
	ERR256812	0	0	0	0	0	0	0	2492	177	58	17	0	0
	ERR256814	0	0	0	0	0	0	0	1935	65	9	4	0	0
	ERR256816	0	1	0	0	2	0	0	2227	94	30	6	0	1
	ERR256818	0	0	0	0	1	90	0	1589	384	68	1	0	0
	ERR256820	0	0	0	0	0	0	0	2486	161	39	12	0	0
	ERR256822	0	0	2	0	0	0	0	2423	137	57	22	0	0
	ERR256824	0	0	0	0	1	0	0	1714	115	33	18	1	0
	ERR256826	0	1	0	0	0	0	0	1407	57	26	7	0	1
	ERR256828	0	0	0	0	0	0	0	1486	387	87	3	0	0
	ERR256830	135	0	0	135	0	0	0	1187	413	72	4	0	0
Adjacent normal mucosa	ERR256711	0	0	0	0	0	0	0	614	215	44	10	0	0
	ERR256713	0	0	0	0	0	0	0	1342	331	89	26	0	0
	ERR256715	0	0	0	0	1	0	0	1522	367	83	18	0	0
	ERR256717	0	0	0	0	0	0	0	661	169	26	0	0	0
	ERR256719	0	0	1	0	0	0	0	1452	394	68	3	0	0
	ERR256721	0	0	0	0	0	0	0	453	97	32	17	0	0
	ERR256723	0	0	0	0	0	0	0	1874	478	86	21	0	0
	ERR256725	0	0	0	0	0	0	0	1247	384	63	7	0	3
	ERR256727	0	0	0	0	0	0	1	1277	420	78	1	0	0
	ERR256729	0	1	0	0	0	0	0	695	177	51	9	0	0
	ERR256731	0	1	0	0	0	0	0	1415	386	34	1	0	0
	ERR256733	0	0	0	0	1	0	0	1373	387	28	1	0	0
	ERR256735	0	0	0	0	2	0	0	1185	418	28	0	0	0
	ERR256737	0	0	2	0	0	1	0	1435	444	48	1	0	0
	ERR256739	0	0	0	0	0	1	0	1622	83	19	4	0	0
	ERR256741	0	0	0	0	1	1	0	466	109	50	10	0	1
	ERR256743	0	0	1	0	0	0	0	1849	98	20	15	0	0
	ERR256745	0	0	0	0	1	0	0	1766	120	42	14	0	0
	ERR256747	0	1	0	0	0	0	0	1629	107	32	7	0	1
	ERR256749	0	2	0	0	0	0	0	1860	100	26	4	0	0
	ERR256751	0	0	2	0	0	1	0	611	107	34	12	0	0
	ERR256753	0	1	0	0	0	0	0	2009	124	36	9	0	1
	ERR256755	0	0	0	0	0	0	0	1496	89	26	2	0	0
	ERR256757	0	0	1	0	0	0	0	1870	124	41	14	0	1
	ERR256759	1	0	0	1	0	0	0	1586	412	38	2	0	1
	ERR256761	2	0	0	2	0	0	0	2277	118	55	12	0	0
	ERR256763	0	0	0	0	0	1	0	1782	116	60	24	0	1
	ERR256765	0	0	0	0	0	0	0	2010	164	55	11	0	0
	ERR256767	1	1	0	1	0	0	0	2175	135	55	14	0	1
	ERR256769	0	0	3	0	0	0	0	1682	117	21	6	0	1
	ERR256771	0	0	0	0	0	1	0	1559	78	30	14	0	0
	ERR256773	0	0	0	0	0	0	1	1799	112	21	0	0	0
	ERR256775	1	2	0	1	0	0	0	885	449	32	5	0	0
	ERR256777	0	0	0	0	0	0	0	2150	97	36	7	0	1
	ERR256779	0	0	0	0	0	1	0	1932	106	59	22	0	0
	ERR256781	0	1	0	0	0	0	0	1987	103	29	37	0	1
	ERR256783	0	1	0	0	1	0	0	1955	124	37	8	0	0
	ERR256785	0	1	1	0	0	0	0	2089	149	58	8	0	0
	ERR256787	0	0	1	0	0	0	0	1993	144	32	19	1	1
	ERR256789	0	0	0	0	0	0	0	1730	141	48	9	0	0
	ERR256791	0	0	0	0	0	0	0	1692	108	41	12	0	0
	ERR256793	0	0	0	0	0	0	0	2023	117	39	14	0	0
	ERR256795	0	0	0	0	0	1	0	2274	116	50	3	0	0
	ERR256797	0	1	0	0	0	1	0	2236	140	18	5	0	1
	ERR256799	0	0	0	0	0	0	0	1728	138	58	29	0	0
	ERR256801	0	0	0	0	0	0	0	1695	112	42	4	0	1
	ERR256803	0	0	1	0	0	0	0	1340	76	25	8	0	0
	ERR256805	0	0	0	0	0	0	0	1493	106	38	18	0	0
	ERR256807	1	0	0	1	0	0	0	2199	102	49	9	0	0
	ERR256809	0	1	0	0	0	0	0	1515	59	20	6	0	0
	ERR256811	0	0	1	0	0	0	0	1716	70	11	5	0	0
	ERR256813	0	0	0	0	0	0	0	1809	78	31	2	1	0
	ERR256815	0	0	0	0	0	0	0	2524	120	43	10	0	1
	ERR256817	0	0	0	0	1	0	0	1091	421	73	0	0	0
	ERR256819	0	0	0	0	0	0	0	2089	122	37	8	1	1
	ERR256821	0	0	0	0	0	0	0	1970	129	140	7	0	0
	ERR256823	0	0	0	0	0	0	0	1559	114	19	6	0	0
	ERR256825	0	0	0	0	0	0	0	2422	164	45	6	0	1
	ERR256827	0	0	0	0	0	0	0	1411	282	28	3	0	0
	ERR256829	2	0	4	2	1	0	1	1298	363	88	5	0	1

[truncated: 1 more sheets: Supplementary Table S11]
